# Supplementary material for: The transcriptomic responses of blunt snout bream (Megalobrama amblycephala) to acute hypoxia stress alone, and in combination with bortezomib
Source: BMC Genomics. 2022 Feb 25;23:162. doi: 10.1186/s12864-022-08399-7 (PMC8876555; doi:10.1186/s12864-022-08399-7)
Supplement: Supplementary file 3 — Additional file 3. [file 12864_2022_8399_MOESM3_ESM.xlsx]

## Sheet: 411
Additional file 3. Differential expression of 411 overlapping genes in “HB vs. NN” and “HN vs. NN”. NN, HN and HB denote normoxia-treated group, hypoxia-treated group, hypoxia-bortezomib-treated group.
Gene id	NR description	NNliver_vs_HNliver	NNliver_vs_HBliver
TRINITY_DN23309_c0_g4	ART92582.1(heme oxygenase [Ctenopharyngodon idella])	yes|up	yes|up
TRINITY_DN5551_c0_g2	XP_016297139.1(PREDICTED: 1-phosphatidylinositol 4,5-bisphosphate phosphodiesterase delta-3-A [Sinocyclocheilus anshuiensis])	yes|up	yes|up
TRINITY_DN57_c0_g2	ROI48947.1(S-adenosylmethionine synthase isoform type-2 [Anabarilius grahami])	yes|down	yes|down
TRINITY_DN27207_c0_g1	XP_016151225.1(PREDICTED: uncharacterized protein LOC107603045 [Sinocyclocheilus grahami])	yes|up	yes|up
TRINITY_DN1765_c1_g3	ROL52117.1(hypothetical protein DPX16_5994 [Anabarilius grahami])	yes|up	yes|up
TRINITY_DN18830_c0_g1	ROI15486.1(hypothetical protein DPX16_13038 [Anabarilius grahami])	yes|down	yes|down
TRINITY_DN13212_c0_g1	ROL49199.1(Sortilin [Anabarilius grahami])	yes|down	yes|down
TRINITY_DN13275_c1_g1	XP_026064158.1(sterile alpha motif domain-containing protein 9-like [Carassius auratus] >XP_026064159.1 sterile alpha motif domain-containing protein 9-like [Carassius auratus] >XP_026064160.1 sterile alpha motif domain-containing protein 9-like [Carassius auratus])	yes|down	yes|down
TRINITY_DN16149_c0_g1	KTF86892.1(hypothetical protein cypCar_00020640 [Cyprinus carpio])	yes|up	yes|up
TRINITY_DN10093_c0_g1	ROL55450.1(Mid1-interacting protein 1-B [Anabarilius grahami])	yes|down	yes|up
TRINITY_DN1900_c0_g4		yes|down	yes|down
TRINITY_DN4606_c1_g1	ROL49766.1(E3 ubiquitin-protein ligase TRIM39 [Anabarilius grahami])	yes|down	yes|down
TRINITY_DN13812_c0_g1	ROI83804.1(Protein FAM53B [Anabarilius grahami])	yes|up	yes|up
TRINITY_DN18745_c0_g1	XP_026114187.1(cytochrome c oxidase subunit 6B1-like isoform X1 [Carassius auratus])	yes|up	yes|up
TRINITY_DN7657_c0_g1	ROL54170.1(Cryptochrome-1 [Anabarilius grahami])	yes|up	yes|up
TRINITY_DN22152_c0_g1	XP_016345929.1(PREDICTED: klotho isoform X1 [Sinocyclocheilus anshuiensis])	yes|down	yes|down
TRINITY_DN9986_c0_g1		yes|down	yes|down
TRINITY_DN58923_c0_g1		yes|down	yes|down
TRINITY_DN5826_c0_g1	NP_998175.2(medium-chain specific acyl-CoA dehydrogenase, mitochondrial [Danio rerio])	yes|down	yes|down
TRINITY_DN4483_c0_g2	XP_016332640.1(PREDICTED: dystonin isoform X1 [Sinocyclocheilus anshuiensis])	yes|down	yes|down
TRINITY_DN52327_c0_g1	ROI48944.1(Protein-lysine 6-oxidase [Anabarilius grahami])	yes|up	yes|up
TRINITY_DN31208_c0_g4	XP_015798087.1(PREDICTED: RNA-directed DNA polymerase from mobile element jockey-like, partial [Nothobranchius furzeri])	yes|down	yes|down
TRINITY_DN8771_c0_g1		yes|down	yes|down
TRINITY_DN14345_c0_g1		yes|down	yes|down
TRINITY_DN60233_c0_g2	XP_016125660.1(PREDICTED: dihydrofolate reductase-like [Sinocyclocheilus grahami])	yes|down	yes|down
TRINITY_DN7952_c1_g1	RXN21493.1(transmembrane 4 L6 family member 5-like protein [Labeo rohita])	yes|up	yes|up
TRINITY_DN2378_c2_g1	ROL40797.1(Ornithine decarboxylase antizyme 1 [Anabarilius grahami])	yes|up	yes|up
TRINITY_DN16861_c2_g1	ROL41369.1(Sodium bicarbonate cotransporter 3 [Anabarilius grahami])	yes|up	yes|up
TRINITY_DN3565_c0_g1	ROK64952.1(hypothetical protein DPX16_1177, partial [Anabarilius grahami])	yes|up	yes|up
TRINITY_DN11254_c0_g1	AII00954.1(natural resistance-associated macrophage protein [Megalobrama amblycephala])	yes|up	yes|up
TRINITY_DN11254_c0_g2	AII00954.1(natural resistance-associated macrophage protein [Megalobrama amblycephala])	yes|up	yes|up
TRINITY_DN3013_c0_g1	XP_018924479.1(PREDICTED: dual specificity tyrosine-phosphorylation-regulated kinase 2 isoform X2 [Cyprinus carpio])	yes|down	yes|down
TRINITY_DN5933_c1_g3	XP_026073390.1(NGFI-A-binding protein 1-like isoform X1 [Carassius auratus])	yes|up	yes|up
TRINITY_DN1827_c0_g1	XP_016350556.1(PREDICTED: MAP kinase-interacting serine/threonine-protein kinase 2-like [Sinocyclocheilus anshuiensis])	yes|up	yes|up
TRINITY_DN501_c0_g1	ROL49392.1(Reticulophagy regulator 3 [Anabarilius grahami])	yes|down	yes|down
TRINITY_DN510_c0_g1	ROI36425.1(Gamma-aminobutyric acid receptor-associated protein-like 1 [Anabarilius grahami])	yes|up	yes|up
TRINITY_DN4947_c0_g1	ROJ30633.1(Cyclin-G2 [Anabarilius grahami])	yes|up	yes|up
TRINITY_DN1218_c0_g5	ROL41447.1(hypothetical protein DPX16_6845 [Anabarilius grahami])	yes|down	yes|down
TRINITY_DN10871_c1_g2	RXN16466.1(dehydrodolichyl diphosphate syntase complex subunit DHDDS-like protein [Labeo rohita])	yes|down	yes|up
TRINITY_DN2518_c1_g1	XP_017214605.1(uncharacterized protein LOC108192163 [Danio rerio])	yes|down	yes|down
TRINITY_DN8229_c0_g1	XP_016327939.1(PREDICTED: ubiquitin-associated and SH3 domain-containing protein B-like [Sinocyclocheilus anshuiensis])	yes|up	yes|up
TRINITY_DN1145_c0_g1	ROJ30485.1(PiggyBac transposable element-derived protein 3 [Anabarilius grahami])	yes|down	yes|down
TRINITY_DN12127_c0_g1	RXN32743.1(cingulin 1 [Labeo rohita])	yes|down	yes|down
TRINITY_DN2236_c0_g1	ROL43991.1(mRNA decay activator protein ZFP36L1 [Anabarilius grahami])	yes|down	yes|down
TRINITY_DN292_c1_g3		yes|down	yes|down
TRINITY_DN5314_c0_g1	KTF81920.1(hypothetical protein cypCar_00020733 [Cyprinus carpio])	yes|down	yes|down
TRINITY_DN3440_c1_g1	XP_016351392.1(PREDICTED: tyrosine-protein phosphatase non-receptor type 22-like isoform X1 [Sinocyclocheilus anshuiensis])	yes|up	yes|up
TRINITY_DN2460_c1_g1	NP_001007379.1(protein phosphatase PTC7 homolog [Danio rerio] >Q5U3N5.1 RecName: Full=Protein phosphatase PTC7 homolog >AAH85459.1 PTC7 protein phosphatase homolog (S. cerevisiae) [Danio rerio])	yes|down	yes|down
TRINITY_DN84519_c0_g1	XP_016124059.1(PREDICTED: transmembrane protein 120A-like [Sinocyclocheilus grahami])	yes|down	yes|down
TRINITY_DN7330_c0_g7	ROK23432.1(Transmembrane protein 232 [Anabarilius grahami])	yes|down	yes|down
TRINITY_DN4044_c0_g2	XP_016414400.1(PREDICTED: LOW QUALITY PROTEIN: copper-transporting ATPase 1-like [Sinocyclocheilus rhinocerous])	yes|up	yes|up
TRINITY_DN4044_c0_g1	RXN35170.1(copper-transporting ATPase 1 [Labeo rohita])	yes|up	yes|up
TRINITY_DN585_c1_g1	ROL41424.1(High affinity nerve growth factor receptor [Anabarilius grahami])	yes|down	yes|down
TRINITY_DN916_c1_g1	XP_016100168.1(PREDICTED: protein 4.1-like isoform X4 [Sinocyclocheilus grahami])	yes|up	yes|up
TRINITY_DN632_c4_g1	XP_026078229.1(calcium/calmodulin-dependent protein kinase type II subunit gamma-like isoform X11 [Carassius auratus])	yes|up	yes|up
TRINITY_DN31356_c0_g1	XP_016367772.1(PREDICTED: transcriptional regulator Myc-2-like [Sinocyclocheilus rhinocerous] >XP_016367773.1 PREDICTED: transcriptional regulator Myc-2-like [Sinocyclocheilus rhinocerous])	yes|down	yes|down
TRINITY_DN47656_c1_g1	AAR87491.1(alpha-2-macroglobulin, partial [Ctenopharyngodon idella])	yes|up	yes|up
TRINITY_DN4737_c0_g1	ROL40998.1(Eukaryotic elongation factor 2 kinase [Anabarilius grahami])	yes|up	yes|up
TRINITY_DN14731_c0_g1	XP_016349936.1(PREDICTED: diacylglycerol O-acyltransferase 1-like [Sinocyclocheilus anshuiensis])	yes|down	yes|down
TRINITY_DN10469_c0_g3	ROK15697.1(Transmembrane protein 50A [Anabarilius grahami])	yes|up	yes|up
TRINITY_DN6719_c0_g2		yes|up	yes|up
TRINITY_DN5088_c2_g1	ROL48020.1(Phosphorylase b kinase regulatory subunit alpha, skeletal muscle isoform [Anabarilius grahami])	yes|up	yes|up
TRINITY_DN588_c1_g6	XP_016418291.1(PREDICTED: N-acetylserotonin O-methyltransferase-like protein [Sinocyclocheilus rhinocerous])	yes|down	yes|down
TRINITY_DN61498_c0_g1		yes|down	yes|down
TRINITY_DN2596_c0_g1	XP_016423979.1(PREDICTED: Krueppel-like factor 9 isoform X1 [Sinocyclocheilus rhinocerous])	yes|down	yes|down
TRINITY_DN14928_c0_g3	XP_016365134.1(PREDICTED: meckelin-like [Sinocyclocheilus rhinocerous])	yes|up	yes|up
TRINITY_DN8594_c0_g2	XP_016379447.1(PREDICTED: serine/threonine-protein kinase ULK2-like isoform X2 [Sinocyclocheilus rhinocerous])	yes|down	yes|down
TRINITY_DN2261_c2_g1	ROJ33105.1(Galactosylgalactosylxylosylprotein 3-beta-glucuronosyltransferase 3 [Anabarilius grahami])	yes|down	yes|down
TRINITY_DN2332_c2_g2	XP_021172948.1(peptidyl-tRNA hydrolase ICT1, mitochondrial isoform X1 [Fundulus heteroclitus])	yes|up	yes|up
TRINITY_DN1431_c0_g1	ACG63706.2(heat shock protein 70 [Megalobrama amblycephala])	yes|down	yes|up
TRINITY_DN2811_c0_g1	XP_016104703.1(PREDICTED: synapse differentiation-inducing gene protein 1-like isoform X1 [Sinocyclocheilus grahami] >XP_016104704.1 PREDICTED: synapse differentiation-inducing gene protein 1-like isoform X1 [Sinocyclocheilus grahami])	yes|down	yes|down
TRINITY_DN29462_c0_g1	ROL44678.1(Neutral cholesterol ester hydrolase 1 [Anabarilius grahami])	yes|down	yes|down
TRINITY_DN8075_c0_g1	AAO88245.1(signal transducer and activator of transcription 1 [Carassius auratus])	yes|down	yes|down
TRINITY_DN6591_c0_g1	XP_018928694.1(PREDICTED: putative deoxyribonuclease TATDN1 [Cyprinus carpio])	yes|down	yes|down
TRINITY_DN13293_c0_g1		yes|down	yes|down
TRINITY_DN555_c1_g1	ROI16423.1(Dynein assembly factor 3, axonemal [Anabarilius grahami])	yes|down	yes|down
TRINITY_DN13772_c0_g1	ROL54763.1(ATPase family AAA domain-containing protein 3-A [Anabarilius grahami])	yes|up	yes|up
TRINITY_DN1327_c0_g1	XP_016338685.1(PREDICTED: UPF0183 protein C16orf70 isoform X2 [Sinocyclocheilus anshuiensis])	yes|up	yes|up
TRINITY_DN3722_c0_g1	XP_016309943.1(PREDICTED: von Willebrand factor A domain-containing protein 8 isoform X1 [Sinocyclocheilus anshuiensis])	yes|down	yes|up
TRINITY_DN1267_c0_g2	XP_016311624.1(PREDICTED: cytochrome P450 2J2-like [Sinocyclocheilus anshuiensis])	yes|down	yes|down
TRINITY_DN3333_c0_g1	ROL41324.1(hypothetical protein DPX16_0212 [Anabarilius grahami])	yes|down	yes|down
TRINITY_DN3294_c0_g1	ROL50679.1(Inositol hexakisphosphate kinase 2 [Anabarilius grahami])	yes|down	yes|down
TRINITY_DN8241_c1_g1	ROK35638.1(hypothetical protein DPX16_17381 [Anabarilius grahami])	yes|up	yes|up
TRINITY_DN13424_c0_g1		yes|down	yes|down
TRINITY_DN40315_c0_g1		yes|up	yes|up
TRINITY_DN3161_c0_g1	AII80540.1(fructose-1,6-bisphosphatase [Megalobrama amblycephala])	yes|up	yes|down
TRINITY_DN28242_c0_g1	ROL45798.1(hypothetical protein DPX16_11493 [Anabarilius grahami])	yes|down	yes|down
TRINITY_DN212_c0_g3	XP_016088665.1(PREDICTED: plexin-B1-like isoform X1 [Sinocyclocheilus grahami])	yes|down	yes|down
TRINITY_DN23830_c0_g2	XP_016131799.1(PREDICTED: type II iodothyronine deiodinase-like [Sinocyclocheilus grahami])	yes|down	yes|down
TRINITY_DN5_c1_g3	ROL50797.1(Rap1 GTPase-activating protein 1 [Anabarilius grahami])	yes|down	yes|down
TRINITY_DN2_c1_g1		yes|down	yes|up
TRINITY_DN57691_c0_g2	XP_016390265.1(PREDICTED: uncharacterized protein LOC107725505 [Sinocyclocheilus rhinocerous])	yes|down	yes|down
TRINITY_DN17803_c0_g2	XP_026140178.1(uridine phosphorylase 1-like isoform X1 [Carassius auratus])	yes|up	yes|up
TRINITY_DN15614_c1_g1	XP_016413614.1(PREDICTED: ras guanyl-releasing protein 3-like [Sinocyclocheilus rhinocerous] >XP_016413622.1 PREDICTED: ras guanyl-releasing protein 3-like [Sinocyclocheilus rhinocerous] >XP_016413630.1 PREDICTED: ras guanyl-releasing protein 3-like [Sinocyclocheilus rhinocerous] >XP_016413636.1 PREDICTED: ras guanyl-releasing protein 3-like [Sinocyclocheilus rhinocerous] >XP_016413644.1 PREDICTE…	yes|down	yes|down
TRINITY_DN17492_c0_g3	XP_026123866.1(aspartate aminotransferase, mitochondrial-like [Carassius auratus])	yes|up	yes|up
TRINITY_DN12677_c0_g2	ANJ60721.1(factor inhibiting HIF-1 [Megalobrama amblycephala])	yes|up	yes|up
TRINITY_DN2292_c0_g1		yes|up	yes|up
TRINITY_DN1926_c0_g1	NP_957379.2(hydroxymethylglutaryl-CoA synthase, cytoplasmic [Danio rerio])	yes|down	yes|down
TRINITY_DN5997_c0_g1	XP_018976869.1(PREDICTED: LOW QUALITY PROTEIN: selenoprotein N-like [Cyprinus carpio])	yes|up	yes|up
TRINITY_DN1998_c0_g1	APD76527.1(egl-9 family hypoxia-inducible factor 1a [Megalobrama amblycephala])	yes|up	yes|up
TRINITY_DN62387_c0_g1	ROL40798.1(Tyrosine-protein kinase PRAG1 [Anabarilius grahami])	yes|up	yes|up
TRINITY_DN8091_c0_g1		yes|down	yes|down
TRINITY_DN81448_c0_g1	XP_016102577.1(PREDICTED: 3-hydroxyacyl-CoA dehydrogenase type-2-like [Sinocyclocheilus grahami])	yes|up	yes|up
TRINITY_DN4430_c0_g1	ROI46663.1(Serine/threonine-protein kinase PLK2 [Anabarilius grahami])	yes|down	yes|down
TRINITY_DN53347_c0_g1	ROL52671.1(Nicotinamide phosphoribosyltransferase [Anabarilius grahami])	yes|up	yes|up
TRINITY_DN16647_c0_g1	ROL46790.1(Vitelline membrane outer layer protein 1 [Anabarilius grahami])	yes|down	yes|down
TRINITY_DN6931_c0_g1	XP_026140649.1(ras-related and estrogen-regulated growth inhibitor-like protein [Carassius auratus])	yes|down	yes|down
TRINITY_DN2136_c0_g1	XP_016361663.1(PREDICTED: lysophosphatidic acid receptor 6-like [Sinocyclocheilus anshuiensis])	yes|up	yes|up
TRINITY_DN15663_c0_g4		yes|up	yes|up
TRINITY_DN15663_c0_g5		yes|up	yes|up
TRINITY_DN4342_c0_g2	RXN09332.1(sterile alpha motif domain-containing 11-like isoform X1 [Labeo rohita])	yes|down	yes|down
TRINITY_DN10431_c0_g2	ROL50420.1(Solute carrier family 40 member 1 [Anabarilius grahami])	yes|up	yes|up
TRINITY_DN11459_c1_g1	ROL48152.1(Aquaporin-10 [Anabarilius grahami])	yes|down	yes|down
TRINITY_DN30381_c0_g1	XP_017338932.1(PREDICTED: ER lumen protein-retaining receptor 2 [Ictalurus punctatus])	yes|up	yes|up
TRINITY_DN8219_c0_g1	ROL48026.1(Actin filament-associated protein 1-like 1 [Anabarilius grahami])	yes|up	yes|up
TRINITY_DN9423_c0_g1		yes|down	yes|down
TRINITY_DN9589_c0_g1	XP_018975071.1(PREDICTED: LOW QUALITY PROTEIN: proline-rich nuclear receptor coactivator 2-like [Cyprinus carpio])	yes|up	yes|up
TRINITY_DN44103_c0_g1	XP_016299275.1(PREDICTED: arrestin domain-containing protein 2-like isoform X1 [Sinocyclocheilus anshuiensis])	yes|up	yes|up
TRINITY_DN2945_c1_g1		yes|down	yes|down
TRINITY_DN32521_c0_g1	ROL44490.1(Transmembrane protein 45B [Anabarilius grahami])	yes|up	yes|up
TRINITY_DN390_c0_g2	XP_016344848.1(PREDICTED: calcium/calmodulin-dependent protein kinase type II subunit gamma-like [Sinocyclocheilus anshuiensis])	yes|up	yes|up
TRINITY_DN868_c1_g1		yes|up	yes|up
TRINITY_DN1036_c1_g2		yes|up	yes|up
TRINITY_DN12798_c0_g1		yes|down	yes|down
TRINITY_DN58659_c0_g1	NP_001243104.1(E3 ubiquitin-protein ligase BRE1A [Danio rerio])	yes|up	yes|up
TRINITY_DN22293_c1_g1	ROL51672.1(Monocarboxylate transporter 7 [Anabarilius grahami])	yes|down	yes|down
TRINITY_DN5064_c1_g2	XP_016133912.1(PREDICTED: zinc finger protein 414-like [Sinocyclocheilus grahami])	yes|up	yes|up
TRINITY_DN6656_c3_g1		yes|up	yes|up
TRINITY_DN22404_c1_g1	ROJ25309.1(hypothetical protein DPX16_20122 [Anabarilius grahami])	yes|up	yes|up
TRINITY_DN4165_c0_g1	ROL45622.1(Transmembrane protein 256 [Anabarilius grahami])	yes|up	yes|up
TRINITY_DN7617_c0_g1	AFO84708.1(liver-expressed antimicrobial peptide 2 [Megalobrama amblycephala])	yes|down	yes|down
TRINITY_DN588_c1_g2	XP_016418291.1(PREDICTED: N-acetylserotonin O-methyltransferase-like protein [Sinocyclocheilus rhinocerous])	yes|down	yes|down
TRINITY_DN4905_c0_g1	XP_016143440.1(PREDICTED: tumor necrosis factor ligand superfamily member 12-like isoform X1 [Sinocyclocheilus grahami] >XP_016143441.1 PREDICTED: tumor necrosis factor ligand superfamily member 12-like isoform X2 [Sinocyclocheilus grahami])	yes|down	yes|down
TRINITY_DN7336_c0_g1	ROJ13901.1(Coiled-coil and C2 domain-containing protein 1B [Anabarilius grahami])	yes|down	yes|up
TRINITY_DN7399_c0_g1	ROI15937.1(Guanine nucleotide-binding protein subunit alpha-12 [Anabarilius grahami])	yes|down	yes|down
TRINITY_DN3904_c0_g1	XP_016394011.1(PREDICTED: ATP-dependent 6-phosphofructokinase, platelet type-like isoform X4 [Sinocyclocheilus rhinocerous])	yes|up	yes|up
TRINITY_DN7098_c0_g1	XP_026138176.1(sortilin-related receptor-like [Carassius auratus])	yes|down	yes|down
TRINITY_DN4304_c0_g1	ROJ42694.1(Reticulon-4 [Anabarilius grahami])	yes|up	yes|up
TRINITY_DN11540_c0_g1		yes|down	yes|down
TRINITY_DN11540_c0_g2		yes|down	yes|down
TRINITY_DN13527_c0_g1	ROI81945.1(ATP synthase subunit f, mitochondrial [Anabarilius grahami])	yes|up	yes|up
TRINITY_DN5618_c0_g1	ROL49853.1(Guanylate-binding protein 1 [Anabarilius grahami])	yes|up	yes|up
TRINITY_DN6189_c0_g1	KTF79187.1(hypothetical protein cypCar_00014507 [Cyprinus carpio])	yes|up	yes|up
TRINITY_DN10585_c0_g1	ROL53268.1(Protein FAM110B [Anabarilius grahami])	yes|up	yes|up
TRINITY_DN328_c1_g3	ROL44384.1(S-adenosylmethionine synthase isoform type-2 [Anabarilius grahami])	yes|up	yes|up
TRINITY_DN3287_c0_g1	ROL50720.1(Sodium- and chloride-dependent GABA transporter 2 [Anabarilius grahami])	yes|down	yes|down
TRINITY_DN1691_c0_g2		yes|up	yes|down
TRINITY_DN1267_c1_g1	XP_016404257.1(PREDICTED: cytochrome P450 2J2-like [Sinocyclocheilus rhinocerous])	yes|down	yes|down
TRINITY_DN14193_c0_g4	ROI62434.1(RNA demethylase ALKBH5 [Anabarilius grahami])	yes|up	yes|up
TRINITY_DN5245_c0_g1	XP_026058470.1(creatine kinase U-type, mitochondrial-like [Carassius auratus] >XP_026058471.1 creatine kinase U-type, mitochondrial-like [Carassius auratus])	yes|up	yes|up
TRINITY_DN10212_c1_g2		yes|down	yes|down
TRINITY_DN19493_c0_g2	KTF74762.1(hypothetical protein cypCar_00035984 [Cyprinus carpio])	yes|down	yes|down
TRINITY_DN14191_c0_g2	XP_026139729.1(casein kinase II subunit alpha-like [Carassius auratus])	yes|up	yes|up
TRINITY_DN86_c0_g3	ROL50397.1(SEC14 domain and spectrin repeat-containing protein 1 [Anabarilius grahami])	yes|down	yes|up
TRINITY_DN10965_c0_g1	ROI15579.1(Ankyrin repeat and SOCS box protein 14 [Anabarilius grahami])	yes|down	yes|down
TRINITY_DN6580_c0_g1	XP_016149905.1(PREDICTED: phosphatidate cytidylyltransferase 1-like [Sinocyclocheilus grahami])	yes|down	yes|down
TRINITY_DN2535_c3_g2	XP_026071455.1(peroxisome proliferator-activated receptor gamma coactivator 1-alpha-like isoform X1 [Carassius auratus])	yes|down	yes|down
TRINITY_DN10388_c0_g1	XP_016385387.1(PREDICTED: hydroxyacid-oxoacid transhydrogenase, mitochondrial [Sinocyclocheilus rhinocerous])	yes|down	yes|down
TRINITY_DN1731_c0_g1	ANJ77673.1(carnitine palmitoyltransferase 1alpha2a [Ctenopharyngodon idella])	yes|down	yes|down
TRINITY_DN1036_c0_g2		yes|down	yes|down
TRINITY_DN26208_c0_g3	AHJ80778.1(glutathione peroxidase [Megalobrama amblycephala])	yes|up	yes|up
TRINITY_DN38852_c0_g1	ALI97589.1(Forkhead box protein O1A [Ctenopharyngodon idella])	yes|down	yes|down
TRINITY_DN6041_c0_g1	ACA48502.1(Cbp/p300-interacting transactivator 2 [Ctenopharyngodon idella])	yes|up	yes|up
TRINITY_DN1867_c1_g1	XP_018934915.1(PREDICTED: 3 beta-hydroxysteroid dehydrogenase type 7-like [Cyprinus carpio] >XP_018934920.1 PREDICTED: 3 beta-hydroxysteroid dehydrogenase type 7-like [Cyprinus carpio])	yes|down	yes|down
TRINITY_DN1572_c5_g1		yes|down	yes|down
TRINITY_DN69684_c0_g4	ROI37029.1(Heat shock factor 2-binding protein [Anabarilius grahami])	yes|down	yes|down
TRINITY_DN29161_c0_g1	ROJ62465.1(Heat shock 70 kDa protein 4 [Anabarilius grahami])	yes|down	yes|up
TRINITY_DN533_c1_g1		yes|up	yes|up
TRINITY_DN448_c0_g3	ROI15645.1(Neuronal pentraxin-1 [Anabarilius grahami])	yes|down	yes|down
TRINITY_DN22818_c0_g1	RXN11914.1(frizzled-8 [Labeo rohita])	yes|up	yes|down
TRINITY_DN81314_c0_g1	XP_016392596.1(PREDICTED: protein sprouty homolog 4 [Sinocyclocheilus rhinocerous])	yes|down	yes|down
TRINITY_DN292_c3_g1	ROL45727.1(Nucleolar protein 11-like [Anabarilius grahami])	yes|down	yes|down
TRINITY_DN4460_c0_g1		yes|up	yes|up
TRINITY_DN53_c1_g1	XP_016412662.1(PREDICTED: unconventional myosin-Id-like [Sinocyclocheilus rhinocerous])	yes|down	yes|down
TRINITY_DN17687_c0_g1	RXN10602.1(BEN domain-containing 3-like isoform X1 [Labeo rohita] >RXN39320.1 BEN domain-containing 3-like isoform X1 [Labeo rohita])	yes|down	yes|down
TRINITY_DN4075_c0_g1	XP_021322773.1(SPARC-related modular calcium-binding protein 1 isoform X8 [Danio rerio])	yes|down	yes|down
TRINITY_DN2896_c0_g1	NP_001352095.1(roundabout homolog 1 isoform 1 precursor [Danio rerio])	yes|up	yes|up
TRINITY_DN48184_c0_g1		yes|down	yes|down
TRINITY_DN3526_c0_g1	XP_016400356.1(PREDICTED: delta and Notch-like epidermal growth factor-related receptor [Sinocyclocheilus rhinocerous])	yes|up	yes|up
TRINITY_DN30235_c0_g1	XP_026138544.1(glucose-6-phosphate exchanger SLC37A4-like [Carassius auratus] >XP_026138545.1 glucose-6-phosphate exchanger SLC37A4-like [Carassius auratus])	yes|down	yes|down
TRINITY_DN33084_c1_g1	XP_016383971.1(PREDICTED: ephrin-B3-like [Sinocyclocheilus rhinocerous] >XP_016383972.1 PREDICTED: ephrin-B3-like [Sinocyclocheilus rhinocerous])	yes|down	yes|down
TRINITY_DN959_c0_g1	ROI84223.1(Protein tyrosine phosphatase type IVA 1 [Anabarilius grahami])	yes|down	yes|up
TRINITY_DN1803_c2_g1		yes|down	yes|down
TRINITY_DN10161_c0_g1	ROI16384.1(CCAAT/enhancer-binding protein delta [Anabarilius grahami])	yes|down	yes|down
TRINITY_DN3752_c0_g1	KTF87902.1(hypothetical protein cypCar_00044343 [Cyprinus carpio])	yes|down	yes|up
TRINITY_DN12012_c0_g1	RXN05906.1(carboxypeptidase Q [Labeo rohita])	yes|down	yes|down
TRINITY_DN1640_c0_g3	ROL55197.1(Dehydrogenase/reductase SDR family member 1 [Anabarilius grahami])	yes|up	yes|up
TRINITY_DN2235_c1_g1	ROL42317.1(Transmembrane protein 205 [Anabarilius grahami])	yes|down	yes|down
TRINITY_DN4843_c0_g1	XP_016358703.1(PREDICTED: F-box/LRR-repeat protein 5 [Sinocyclocheilus anshuiensis])	yes|up	yes|up
TRINITY_DN2947_c0_g1	RXN23916.1(alpha-2-macroglobulin-like protein [Labeo rohita])	yes|up	yes|up
TRINITY_DN10596_c0_g1		yes|down	yes|down
TRINITY_DN687_c1_g1	ROL52928.1(Dual specificity protein phosphatase 8 [Anabarilius grahami])	yes|down	yes|up
TRINITY_DN10900_c0_g3	XP_016341659.1(PREDICTED: integrin alpha-9-like [Sinocyclocheilus anshuiensis])	yes|up	yes|up
TRINITY_DN64417_c0_g3	AOH73452.1(cystathionine beta-synthase [Chanodichthys ilishaeformis])	yes|up	yes|up
TRINITY_DN74459_c0_g1	ROL48147.1(GSK-3-binding protein [Anabarilius grahami])	yes|up	yes|up
TRINITY_DN2333_c0_g1	ROL43151.1(Krueppel-like factor 15 [Anabarilius grahami])	yes|down	yes|down
TRINITY_DN4715_c0_g1	XP_016141235.1(PREDICTED: WASP homolog-associated protein with actin, membranes and microtubules-like isoform X3 [Sinocyclocheilus grahami])	yes|down	yes|down
TRINITY_DN2153_c4_g1		yes|up	yes|up
TRINITY_DN2822_c0_g4		yes|down	yes|down
TRINITY_DN446_c3_g1		yes|down	yes|down
TRINITY_DN8062_c0_g1	RXN16149.1(fructose-bisphosphate aldolase A [Labeo rohita])	yes|up	yes|up
TRINITY_DN70474_c0_g2	ROL47309.1(TSC22 domain family protein 3 [Anabarilius grahami])	yes|down	yes|down
TRINITY_DN55983_c0_g1	ROI15159.1(Histone acetyltransferase KAT8 [Anabarilius grahami])	yes|up	yes|up
TRINITY_DN23391_c0_g1	XP_026103582.1(trifunctional enzyme subunit alpha, mitochondrial-like [Carassius auratus])	yes|down	yes|down
TRINITY_DN2669_c0_g1	ROJ78725.1(Prepronociceptin, partial [Anabarilius grahami])	yes|up	yes|up
TRINITY_DN3809_c1_g1		yes|down	yes|down
TRINITY_DN18684_c0_g1	ROI81966.1(E3 ubiquitin-protein ligase rnf213-beta [Anabarilius grahami])	yes|down	yes|down
TRINITY_DN194_c1_g1	ROL49634.1(ATP-dependent RNA helicase TDRD9 [Anabarilius grahami])	yes|up	yes|up
TRINITY_DN6060_c0_g1	ROL15622.1(polymerase delta-interacting protein 3 [Anabarilius grahami])	yes|up	yes|up
TRINITY_DN119_c5_g1	XP_018958371.1(PREDICTED: uncharacterized protein LOC109088671 isoform X1 [Cyprinus carpio] >XP_018967093.1 PREDICTED: uncharacterized protein LOC109097922 isoform X1 [Cyprinus carpio])	yes|up	yes|up
TRINITY_DN60633_c0_g1	KTF85514.1(hypothetical protein cypCar_00020720 [Cyprinus carpio])	yes|up	yes|up
TRINITY_DN8135_c0_g2	ROJ25231.1(Protein phosphatase 1 regulatory subunit 3E [Anabarilius grahami])	yes|up	yes|up
TRINITY_DN1473_c1_g1	ROJ29198.1(Peroxisomal carnitine O-octanoyltransferase [Anabarilius grahami])	yes|down	yes|down
TRINITY_DN2479_c0_g1	XP_016385751.1(PREDICTED: KN motif and ankyrin repeat domain-containing protein 4-like [Sinocyclocheilus rhinocerous])	yes|down	yes|down
TRINITY_DN4932_c0_g3		yes|up	yes|up
TRINITY_DN19693_c0_g1	ROL41391.1(Coiled-coil domain-containing protein 127 [Anabarilius grahami])	yes|up	yes|up
TRINITY_DN20579_c0_g2	XP_005937142.1(PREDICTED: shootin-1-like isoform X4 [Haplochromis burtoni])	yes|down	yes|down
TRINITY_DN14946_c0_g2	XP_026123927.1(calcium/calmodulin-dependent protein kinase type II delta 1 chain-like isoform X1 [Carassius auratus])	yes|down	yes|down
TRINITY_DN684_c0_g6	ROL50674.1(Sulfatase-modifying factor 1 [Anabarilius grahami])	yes|up	yes|up
TRINITY_DN1182_c0_g1		yes|down	yes|down
TRINITY_DN3066_c0_g4	ROL46392.1(Inactive dipeptidyl peptidase 10, partial [Anabarilius grahami])	yes|down	yes|down
TRINITY_DN25652_c0_g1	XP_026051830.1(eukaryotic translation initiation factor 4E-binding protein 3-like [Carassius auratus])	yes|down	yes|down
TRINITY_DN25652_c0_g2		yes|down	yes|down
TRINITY_DN4345_c2_g1	ROJ62453.1(Prolyl 4-hydroxylase subunit alpha-2 [Anabarilius grahami])	yes|up	yes|up
TRINITY_DN39850_c0_g1	ROL40778.1(Ankyrin repeat domain-containing protein 24 [Anabarilius grahami])	yes|down	yes|down
TRINITY_DN1156_c0_g1	ROI16120.1(Aminopeptidase B [Anabarilius grahami])	yes|down	yes|up
TRINITY_DN3002_c0_g2	RXM34592.1(Pleiotrophin [Acipenser ruthenus])	yes|down	yes|down
TRINITY_DN934_c0_g3	ROJ62557.1(Arginine--tRNA ligase, cytoplasmic [Anabarilius grahami])	yes|down	yes|up
TRINITY_DN8556_c0_g1	ROK23354.1(Basic helix-loop-helix domain-containing protein USF3 [Anabarilius grahami])	yes|up	yes|up
TRINITY_DN1872_c0_g4		yes|down	yes|down
TRINITY_DN3736_c0_g3	XP_016310954.1(PREDICTED: solute carrier family 25 member 48 [Sinocyclocheilus anshuiensis] >XP_016409133.1 PREDICTED: solute carrier family 25 member 48 [Sinocyclocheilus rhinocerous])	yes|down	yes|down
TRINITY_DN12350_c1_g1	ROK31105.1(Inhibin beta B chain [Anabarilius grahami])	yes|down	yes|up
TRINITY_DN124_c0_g1	ADT82651.1(acetyl-CoA carboxylase alpha [Ctenopharyngodon idella])	yes|up	yes|up
TRINITY_DN1879_c14_g1		yes|up	yes|up
TRINITY_DN7706_c0_g1	XP_018926611.1(PREDICTED: protein Mpv17-like isoform X1 [Cyprinus carpio])	yes|down	yes|down
TRINITY_DN807_c0_g2		yes|down	yes|down
TRINITY_DN2020_c0_g2	XP_016376282.1(PREDICTED: protein Jumonji-like [Sinocyclocheilus rhinocerous])	yes|down	yes|down
TRINITY_DN9529_c0_g1		yes|down	yes|down
TRINITY_DN1966_c3_g1		yes|up	yes|up
TRINITY_DN12511_c1_g1	ROL50265.1(ATP-binding cassette sub-family A member 1 [Anabarilius grahami])	yes|up	yes|up
TRINITY_DN40133_c0_g4	XP_022520348.1(uncharacterized protein LOC111190916 [Astyanax mexicanus])	yes|down	yes|down
TRINITY_DN4657_c2_g2	ROJ29312.1(Mitogen-activated protein kinase kinase kinase 5 [Anabarilius grahami])	yes|down	yes|down
TRINITY_DN8541_c1_g2	ROL49801.1(hypothetical protein DPX16_13466 [Anabarilius grahami])	yes|up	yes|up
TRINITY_DN4654_c0_g1	XP_021332085.1(metal transporter CNNM4 isoform X1 [Danio rerio])	yes|up	yes|up
TRINITY_DN8325_c0_g2	AAI71601.1(Zgc:172210 [Danio rerio])	yes|down	yes|down
TRINITY_DN56170_c0_g1	RXN12810.1(ADP-ribosylation factor 5B [Labeo rohita])	yes|down	yes|down
TRINITY_DN11025_c0_g1		yes|down	yes|down
TRINITY_DN1211_c1_g1	RXN21092.1(sal 1 [Labeo rohita])	yes|down	yes|down
TRINITY_DN22118_c0_g1	XP_018932650.1(PREDICTED: TSC22 domain family protein 4-like [Cyprinus carpio])	yes|up	yes|up
TRINITY_DN15069_c0_g1	KTG43630.1(hypothetical protein cypCar_00012433 [Cyprinus carpio])	yes|down	yes|down
TRINITY_DN3383_c0_g1	ROL41411.1(Glyceraldehyde-3-phosphate dehydrogenase 2 [Anabarilius grahami])	yes|up	yes|up
TRINITY_DN24801_c0_g1	XP_016123884.1(PREDICTED: eukaryotic translation initiation factor 4E-like isoform X2 [Sinocyclocheilus grahami])	yes|down	yes|up
TRINITY_DN26885_c0_g1	ROL49451.1(WD repeat domain phosphoinositide-interacting protein 2 [Anabarilius grahami])	yes|up	yes|up
TRINITY_DN1245_c0_g2		yes|down	yes|down
TRINITY_DN12023_c0_g2	ROL51048.1(Histone-lysine N-methyltransferase 2C, partial [Anabarilius grahami])	yes|down	yes|down
TRINITY_DN1455_c0_g3	XP_016423864.1(PREDICTED: protein phosphatase 1K, mitochondrial-like [Sinocyclocheilus rhinocerous] >XP_016423865.1 PREDICTED: protein phosphatase 1K, mitochondrial-like [Sinocyclocheilus rhinocerous])	yes|up	yes|up
TRINITY_DN81591_c0_g1	ROJ78941.1(Protein FAM167A [Anabarilius grahami])	yes|down	yes|down
TRINITY_DN2628_c0_g3		yes|down	yes|down
TRINITY_DN7007_c0_g1	ROL50476.1(Phospholipase A1 member A [Anabarilius grahami])	yes|down	yes|down
TRINITY_DN2309_c0_g1	XP_016377129.1(PREDICTED: peroxisomal acyl-coenzyme A oxidase 1 isoform X1 [Sinocyclocheilus rhinocerous])	yes|down	yes|down
TRINITY_DN27625_c0_g5	ROL55467.1(Coiled-coil domain-containing glutamate-rich protein 1 [Anabarilius grahami])	yes|up	yes|up
TRINITY_DN53704_c0_g4		yes|down	yes|down
TRINITY_DN5758_c2_g1		yes|down	yes|down
TRINITY_DN23319_c2_g1	XP_016305544.1(PREDICTED: A disintegrin and metalloproteinase with thrombospondin motifs 18-like [Sinocyclocheilus anshuiensis])	yes|down	yes|down
TRINITY_DN57560_c1_g2		yes|down	yes|down
TRINITY_DN4278_c0_g1	KTG42087.1(hypothetical protein cypCar_00010524 [Cyprinus carpio])	yes|down	yes|down
TRINITY_DN3529_c0_g3	ROL42819.1(Sodium-dependent multivitamin transporter [Anabarilius grahami])	yes|up	yes|up
TRINITY_DN2081_c1_g2		yes|up	yes|up
TRINITY_DN30747_c0_g1	XP_016430696.1(PREDICTED: uncharacterized protein LOC107757652 [Sinocyclocheilus rhinocerous])	yes|up	yes|up
TRINITY_DN14981_c0_g1	ROL42819.1(Sodium-dependent multivitamin transporter [Anabarilius grahami])	yes|down	yes|down
TRINITY_DN3138_c0_g1	ROL47784.1(Hormone-sensitive lipase [Anabarilius grahami])	yes|down	yes|down
TRINITY_DN3222_c0_g1	ROL46075.1(Nuclear receptor subfamily 1 group D member 2 [Anabarilius grahami])	yes|down	yes|down
TRINITY_DN1088_c0_g1	XP_016381601.1(PREDICTED: trafficking kinesin-binding protein 1-like isoform X4 [Sinocyclocheilus rhinocerous])	yes|up	yes|up
TRINITY_DN3378_c0_g1	ROI37049.1(Guanine nucleotide-binding protein subunit beta-5a [Anabarilius grahami])	yes|up	yes|up
TRINITY_DN75830_c0_g1	AJQ31836.1(carnitine palmitoyltransferases I B [Ctenopharyngodon idella] >ANJ77675.1 carnitine palmitoyltransferase 1beta [Ctenopharyngodon idella])	yes|down	yes|down
TRINITY_DN9827_c0_g3	XP_026126379.1(methylenetetrahydrofolate reductase-like isoform X2 [Carassius auratus])	yes|down	yes|down
TRINITY_DN5266_c2_g1	XP_016094565.1(PREDICTED: purine nucleoside phosphorylase-like [Sinocyclocheilus grahami])	yes|down	yes|down
TRINITY_DN87602_c0_g1	NP_001003476.2(dnaJ homolog subfamily C member 15 [Danio rerio])	yes|up	yes|up
TRINITY_DN11664_c1_g1	ROL51879.1(Krueppel-like factor 11 [Anabarilius grahami])	yes|down	yes|down
TRINITY_DN50334_c1_g4	KTF87882.1(hypothetical protein cypCar_00001634 [Cyprinus carpio])	yes|down	yes|down
TRINITY_DN3056_c0_g5	XP_016337936.1(PREDICTED: radial spoke head protein 6 homolog A-like [Sinocyclocheilus anshuiensis])	yes|up	yes|up
TRINITY_DN188_c2_g1	XP_028260854.1(LOW QUALITY PROTEIN: uncharacterized protein K02A2.6-like [Parambassis ranga])	yes|down	yes|down
TRINITY_DN68250_c0_g1	AHZ45513.1(transferrin [Megalobrama amblycephala])	yes|up	yes|up
TRINITY_DN2384_c1_g2	KTG25576.1(hypothetical protein cypCar_00020617 [Cyprinus carpio])	yes|up	yes|up
TRINITY_DN11622_c0_g1	XP_018921261.1(PREDICTED: LOW QUALITY PROTEIN: procollagen-lysine,2-oxoglutarate 5-dioxygenase 1-like [Cyprinus carpio])	yes|up	yes|up
TRINITY_DN4477_c1_g1	ROL52307.1(Laminin subunit beta-1, partial [Anabarilius grahami])	yes|up	yes|up
TRINITY_DN429_c1_g1	RXN19758.1(overexpressed in colon carcinoma 1-like protein [Labeo rohita])	yes|up	yes|up
TRINITY_DN4226_c0_g2	XP_016101984.1(PREDICTED: reversion-inducing cysteine-rich protein with Kazal motifs, partial [Sinocyclocheilus grahami])	yes|down	yes|down
TRINITY_DN9081_c2_g1	ROL42206.1(Cytoplasmic aconitate hydratase [Anabarilius grahami])	yes|down	yes|up
TRINITY_DN3771_c1_g1		yes|down	yes|down
TRINITY_DN3077_c0_g2	XP_021332832.1(cAMP-specific 3',5'-cyclic phosphodiesterase 4B isoform X1 [Danio rerio])	yes|up	yes|up
TRINITY_DN80_c1_g2	AML03164.1(HIF prolyl hydroxylase 3 [Megalobrama amblycephala])	yes|up	yes|up
TRINITY_DN2859_c0_g1	XP_016306743.1(PREDICTED: proline dehydrogenase 1, mitochondrial-like isoform X2 [Sinocyclocheilus anshuiensis])	yes|up	yes|up
TRINITY_DN11948_c0_g1	ROK28195.1(Cdc42 effector protein 2 [Anabarilius grahami])	yes|down	yes|down
TRINITY_DN41088_c1_g1		yes|up	yes|up
TRINITY_DN49470_c0_g1		yes|down	yes|down
TRINITY_DN12681_c0_g1	ROI36427.1(Calsyntenin-3 [Anabarilius grahami])	yes|down	yes|down
TRINITY_DN33322_c0_g2	ROL53653.1(Cyclic AMP-dependent transcription factor ATF-3 [Anabarilius grahami])	yes|down	yes|up
TRINITY_DN3108_c0_g1	XP_016299586.1(PREDICTED: tubulin--tyrosine ligase-like protein 12 isoform X1 [Sinocyclocheilus anshuiensis])	yes|down	yes|up
TRINITY_DN7476_c1_g1	XP_018934865.1(PREDICTED: cyclin-I-like [Cyprinus carpio] >XP_018934866.1 PREDICTED: cyclin-I-like [Cyprinus carpio])	yes|up	yes|up
TRINITY_DN1599_c0_g3	XP_016354545.1(PREDICTED: zinc finger protein 746 [Sinocyclocheilus anshuiensis])	yes|down	yes|down
TRINITY_DN8347_c0_g5	ROL49742.1(A disintegrin and metalloproteinase with thrombospondin motifs 12 [Anabarilius grahami])	yes|down	yes|down
TRINITY_DN11523_c0_g2	ROK15721.1(Cadherin-23 [Anabarilius grahami])	yes|down	yes|down
TRINITY_DN1188_c1_g1	XP_016369001.1(PREDICTED: glucuronokinase 1-like isoform X1 [Sinocyclocheilus rhinocerous])	yes|up	yes|up
TRINITY_DN3677_c0_g1	XP_016419212.1(PREDICTED: tumor necrosis factor receptor superfamily member 1A-like [Sinocyclocheilus rhinocerous])	yes|down	yes|up
TRINITY_DN8542_c0_g2	XP_016386431.1(PREDICTED: serine/threonine-protein phosphatase 2A regulatory subunit B'' subunit alpha-like [Sinocyclocheilus rhinocerous])	yes|down	yes|down
TRINITY_DN9041_c1_g2	ROJ78898.1(Monocarboxylate transporter 12 [Anabarilius grahami])	yes|down	yes|down
TRINITY_DN3467_c2_g1		yes|down	yes|down
TRINITY_DN2320_c2_g3		yes|up	yes|up
TRINITY_DN14663_c0_g1	ROL54382.1(Transcription regulator protein BACH1 [Anabarilius grahami])	yes|up	yes|up
TRINITY_DN74174_c0_g1	ROL41359.1(Protoporphyrinogen oxidase [Anabarilius grahami])	yes|up	yes|up
TRINITY_DN11642_c0_g4		yes|down	yes|down
TRINITY_DN27048_c0_g1		yes|down	yes|down
TRINITY_DN4858_c0_g1	NP_001004569.1(phospholipase ABHD3 [Danio rerio] >AAH81676.1 Abhydrolase domain containing 3 [Danio rerio])	yes|down	yes|down
TRINITY_DN17027_c0_g1	XP_001333987.2(cytochrome c oxidase subunit 4 isoform 1, mitochondrial [Danio rerio])	yes|up	yes|up
TRINITY_DN1667_c2_g1	RXN18624.1(myotubularin-related 4 isoform X4 [Labeo rohita])	yes|up	yes|up
TRINITY_DN8881_c0_g2	XP_026134030.1(acetyl-coenzyme A synthetase, cytoplasmic-like [Carassius auratus])	yes|down	yes|down
TRINITY_DN564_c1_g1	ROL55197.1(Dehydrogenase/reductase SDR family member 1 [Anabarilius grahami])	yes|up	yes|up
TRINITY_DN40056_c0_g1	ROL46932.1(Limb region 1 homolog-like protein [Anabarilius grahami])	yes|down	yes|down
TRINITY_DN1019_c0_g1	KTG06677.1(hypothetical protein cypCar_00025559 [Cyprinus carpio])	yes|up	yes|up
TRINITY_DN8542_c0_g1	ROI16278.1(Class E basic helix-loop-helix protein 40 [Anabarilius grahami])	yes|up	yes|up
TRINITY_DN2860_c0_g1	XP_016338040.1(PREDICTED: oxidative stress-induced growth inhibitor 2-like [Sinocyclocheilus anshuiensis])	yes|up	yes|up
TRINITY_DN2691_c2_g2	ROL51458.1(Purine nucleoside phosphorylase [Anabarilius grahami])	yes|down	yes|down
TRINITY_DN790_c0_g1	XP_016423254.1(PREDICTED: glypican-6-like [Sinocyclocheilus rhinocerous])	yes|down	yes|down
TRINITY_DN20592_c0_g1	ROJ78759.1(ERO1-like protein alpha [Anabarilius grahami])	yes|up	yes|up
TRINITY_DN3097_c0_g2	ROI64790.1(Calcium-binding mitochondrial carrier protein SCaMC-2-A [Anabarilius grahami])	yes|down	yes|down
TRINITY_DN3097_c0_g1	ROI64790.1(Calcium-binding mitochondrial carrier protein SCaMC-2-A [Anabarilius grahami])	yes|down	yes|down
TRINITY_DN4171_c0_g1		yes|down	yes|down
TRINITY_DN1793_c7_g1	ROL55353.1(Glucose-6-phosphate isomerase [Anabarilius grahami])	yes|up	yes|up
TRINITY_DN4043_c0_g2	ANJ77671.1(carnitine palmitoyltransferase 1alpha1a [Ctenopharyngodon idella])	yes|down	yes|down
TRINITY_DN11157_c0_g1	ROL41059.1(Hemopexin [Anabarilius grahami])	yes|up	yes|up
TRINITY_DN18096_c0_g1	ROL44720.1(Cysteine/serine-rich nuclear protein 1 [Anabarilius grahami])	yes|down	yes|down
TRINITY_DN29993_c0_g1	XP_018953064.1(PREDICTED: AP-3 complex subunit mu-2 [Cyprinus carpio] >KTG33996.1 hypothetical protein cypCar_00013433 [Cyprinus carpio])	yes|up	yes|up
TRINITY_DN3433_c0_g1	XP_026774824.1(LOW QUALITY PROTEIN: uncharacterized protein LOC113529663 [Pangasianodon hypophthalmus])	yes|down	yes|down
TRINITY_DN1776_c1_g2		yes|up	yes|up
TRINITY_DN74564_c0_g1	KTG40966.1(hypothetical protein cypCar_00017375, partial [Cyprinus carpio])	yes|down	yes|up
TRINITY_DN14070_c0_g2	XP_016148007.1(PREDICTED: phosphatidylinositol 3-kinase regulatory subunit alpha isoform X1 [Sinocyclocheilus grahami])	yes|down	yes|down
TRINITY_DN7148_c0_g2		yes|down	yes|down
TRINITY_DN13272_c0_g1	XP_016384522.1(PREDICTED: translocator protein-like isoform X1 [Sinocyclocheilus rhinocerous])	yes|up	yes|up
TRINITY_DN367_c0_g2	ROL53320.1(Apolipoprotein A-IV [Anabarilius grahami])	yes|down	yes|down
TRINITY_DN5_c2_g1		yes|down	yes|down
TRINITY_DN20778_c1_g2	ROL48443.1(Pantothenate kinase 1 [Anabarilius grahami])	yes|down	yes|down
TRINITY_DN323_c1_g1	ROL46311.1(Complement C1q-like protein 4 [Anabarilius grahami])	yes|up	yes|up
TRINITY_DN988_c0_g1		yes|down	yes|down
TRINITY_DN988_c0_g3	AAI54776.1(Pla2g15 protein, partial [Danio rerio])	yes|down	yes|down
TRINITY_DN26871_c0_g1	ROJ33131.1(Flavin-containing monooxygenase FMO GS-OX-like 5 [Anabarilius grahami])	yes|down	yes|down
TRINITY_DN2138_c0_g2	ROL51115.1(Cytochrome P450 2K1 [Anabarilius grahami])	yes|down	yes|down
TRINITY_DN3795_c0_g2	ROL55101.1(hypothetical protein DPX16_0796 [Anabarilius grahami])	yes|down	yes|down
TRINITY_DN4818_c2_g1		yes|down	yes|down
TRINITY_DN106_c2_g1	ROL53005.1(Nuclear factor interleukin-3-regulated protein [Anabarilius grahami])	yes|down	yes|down
TRINITY_DN26857_c0_g1	XP_026784301.1(LOW QUALITY PROTEIN: uncharacterized protein LOC113535259 [Pangasianodon hypophthalmus])	yes|down	yes|down
TRINITY_DN28824_c0_g1		yes|down	yes|down
TRINITY_DN2563_c0_g1	XP_021335753.1(actin-binding LIM protein 1 isoform X14 [Danio rerio])	yes|up	yes|up
TRINITY_DN7036_c0_g2	XP_016405315.1(PREDICTED: dehydrogenase/reductase SDR family member 1-like isoform X2 [Sinocyclocheilus rhinocerous])	yes|up	yes|up
TRINITY_DN44889_c0_g2	RXN32257.1(lin-28 -like protein [Labeo rohita])	yes|up	yes|up
TRINITY_DN7890_c0_g1	XP_016407661.1(PREDICTED: solute carrier family 25 member 36-A-like [Sinocyclocheilus rhinocerous])	yes|up	yes|up
TRINITY_DN4349_c0_g1	XP_016347892.1(PREDICTED: nidogen-2-like [Sinocyclocheilus anshuiensis])	yes|up	yes|up
TRINITY_DN20484_c1_g1		yes|up	yes|up
TRINITY_DN1352_c1_g3	XP_016405568.1(PREDICTED: ubiquitin carboxyl-terminal hydrolase 10 [Sinocyclocheilus rhinocerous])	yes|down	yes|up
TRINITY_DN1946_c0_g1	XP_026055713.1(ethanolaminephosphotransferase 1-like isoform X1 [Carassius auratus])	yes|down	yes|down
TRINITY_DN16652_c1_g1	RXN18529.1(tropomodulin-1 isoform X1 [Labeo rohita])	yes|down	yes|down
TRINITY_DN113_c0_g1	XP_016301822.1(PREDICTED: SLIT-ROBO Rho GTPase-activating protein 3 isoform X2 [Sinocyclocheilus anshuiensis])	yes|down	yes|down
TRINITY_DN3954_c0_g1		yes|down	yes|down
TRINITY_DN3798_c0_g2	RXN31944.1(25-hydroxyvitamin D-1 alpha mitochondrial [Labeo rohita])	yes|down	yes|down
TRINITY_DN24076_c0_g1		yes|down	yes|down
TRINITY_DN5340_c0_g1	ROJ78874.1(Zinc finger protein Rlf [Anabarilius grahami])	yes|up	yes|up
TRINITY_DN2733_c0_g1	ROL01498.1(CST complex subunit CTC1 [Anabarilius grahami])	yes|up	yes|up
TRINITY_DN4171_c1_g1	ROI27843.1(NADPH-dependent diflavin oxidoreductase 1 [Anabarilius grahami])	yes|up	yes|up
TRINITY_DN3811_c0_g1		yes|down	yes|down
TRINITY_DN18079_c0_g3	XP_026130169.1(anthrax toxin receptor 1-like isoform X1 [Carassius auratus])	yes|down	yes|down
TRINITY_DN114_c0_g1	XP_016431279.1(PREDICTED: low-density lipoprotein receptor-like isoform X1 [Sinocyclocheilus rhinocerous])	yes|down	yes|down
TRINITY_DN6702_c0_g1	KTF81342.1(hypothetical protein cypCar_00046242, partial [Cyprinus carpio])	yes|up	yes|up
TRINITY_DN2632_c0_g1	XP_026098362.1(GTP cyclohydrolase 1-like [Carassius auratus])	yes|down	yes|down
TRINITY_DN10018_c0_g2	XP_014058732.1(PREDICTED: calcium/calmodulin-dependent protein kinase type II subunit gamma isoform X8 [Salmo salar])	yes|up	yes|up
TRINITY_DN16476_c0_g3	XP_016404493.1(PREDICTED: extended synaptotagmin-1-like isoform X1 [Sinocyclocheilus rhinocerous])	yes|down	yes|down
TRINITY_DN792_c2_g1	XP_016086913.1(PREDICTED: 5'-nucleotidase domain-containing protein 2-like, partial [Sinocyclocheilus grahami])	yes|up	yes|up
TRINITY_DN23675_c0_g1		yes|up	yes|up
TRINITY_DN4196_c0_g1	XP_026077954.1(adenosine kinase-like [Carassius auratus])	yes|up	yes|up
TRINITY_DN544_c0_g1	XP_016318732.1(PREDICTED: spectrin beta chain, non-erythrocytic 4-like [Sinocyclocheilus anshuiensis])	yes|up	yes|up
TRINITY_DN544_c0_g2	RXN15897.1(transcription factor SOX-4 [Labeo rohita])	yes|up	yes|up
TRINITY_DN15039_c0_g2		yes|down	yes|down
TRINITY_DN515_c0_g2		yes|up	yes|up
TRINITY_DN515_c0_g1	XP_016410008.1(PREDICTED: induced myeloid leukemia cell differentiation protein Mcl-1 homolog [Sinocyclocheilus rhinocerous])	yes|up	yes|up
TRINITY_DN8207_c0_g2	XP_001340162.4(DENN domain-containing protein 5A isoform X3 [Danio rerio])	yes|up	yes|up
TRINITY_DN5194_c1_g1	XP_018939652.1(PREDICTED: max-binding protein MNT-like [Cyprinus carpio] >KTG46447.1 hypothetical protein cypCar_00001116 [Cyprinus carpio])	yes|up	yes|up
TRINITY_DN4548_c0_g1	XP_016101789.1(PREDICTED: solute carrier family 25 member 36-A-like [Sinocyclocheilus grahami])	yes|down	yes|down
TRINITY_DN37795_c1_g2	XP_016097150.1(PREDICTED: PRELI domain-containing protein 1, mitochondrial-like [Sinocyclocheilus grahami])	yes|up	yes|up
TRINITY_DN1117_c3_g3	XP_016146352.1(PREDICTED: tubulin-specific chaperone D isoform X1 [Sinocyclocheilus grahami] >XP_016146353.1 PREDICTED: tubulin-specific chaperone D isoform X2 [Sinocyclocheilus grahami])	yes|down	yes|up
TRINITY_DN119_c0_g1	AML03163.1(HIF prolyl hydroxylase 1 [Megalobrama amblycephala])	yes|up	yes|up
TRINITY_DN16144_c0_g1	XP_016386384.1(PREDICTED: MAP kinase-interacting serine/threonine-protein kinase 2-like [Sinocyclocheilus rhinocerous])	yes|up	yes|up
TRINITY_DN16592_c0_g2	ROL51162.1(Retinol dehydrogenase 8 [Anabarilius grahami])	yes|down	yes|down
TRINITY_DN14675_c0_g3	ROL47145.1(Nocturnin [Anabarilius grahami])	yes|down	yes|down
TRINITY_DN36757_c0_g1	XP_018921603.1(PREDICTED: egl nine homolog 3-like [Cyprinus carpio])	yes|up	yes|up
TRINITY_DN38430_c0_g2	XP_016370588.1(PREDICTED: juxtaposed with another zinc finger protein 1-like [Sinocyclocheilus rhinocerous])	yes|down	yes|down
TRINITY_DN1027_c0_g1		yes|down	yes|down
TRINITY_DN79923_c0_g1		yes|down	yes|down
TRINITY_DN4006_c0_g1	XP_016384784.1(PREDICTED: reticulon-4-interacting protein 1 homolog, mitochondrial [Sinocyclocheilus rhinocerous] >XP_016384793.1 PREDICTED: reticulon-4-interacting protein 1 homolog, mitochondrial [Sinocyclocheilus rhinocerous])	yes|down	yes|up
TRINITY_DN1711_c0_g3		yes|up	yes|up
TRINITY_DN13803_c0_g4	XP_016370587.1(PREDICTED: tax1-binding protein 1 homolog A [Sinocyclocheilus rhinocerous])	yes|down	yes|up
TRINITY_DN5260_c0_g1	ROL42780.1(hypothetical protein DPX16_8526 [Anabarilius grahami])	yes|down	yes|down
TRINITY_DN18801_c0_g1	XP_016398123.1(PREDICTED: prospero homeobox protein 1-like [Sinocyclocheilus rhinocerous])	yes|down	yes|down
TRINITY_DN168_c0_g4		yes|down	yes|down
TRINITY_DN9367_c0_g2		yes|down	yes|down
TRINITY_DN728_c0_g1	XP_016318312.1(PREDICTED: protein NDRG1-like isoform X1 [Sinocyclocheilus anshuiensis])	yes|up	yes|up
TRINITY_DN728_c0_g2	XP_016370656.1(PREDICTED: protein NDRG1-like isoform X1 [Sinocyclocheilus rhinocerous] >XP_016370665.1 PREDICTED: protein NDRG1-like isoform X2 [Sinocyclocheilus rhinocerous])	yes|up	yes|up
TRINITY_DN2288_c0_g1	XP_016298001.1(PREDICTED: serine/threonine-protein phosphatase 6 regulatory ankyrin repeat subunit A-like [Sinocyclocheilus anshuiensis])	yes|up	yes|up
TRINITY_DN23674_c0_g1		yes|up	yes|up
TRINITY_DN15486_c0_g1	XP_016389059.1(PREDICTED: zinc transporter ZIP9-B-like isoform X1 [Sinocyclocheilus rhinocerous])	yes|up	yes|up
TRINITY_DN8300_c0_g2	NP_997992.2(amine oxidase [flavin-containing] [Danio rerio] >Q6NSN2.1 RecName: Full=Amine oxidase [flavin-containing]; AltName: Full=Monoamine oxidase; Short=MAO; Short=Z-MAO >AAH70013.1 Monoamine oxidase [Danio rerio])	yes|up	yes|up
TRINITY_DN5167_c0_g2		yes|down	yes|down
TRINITY_DN8352_c0_g1	ROL47800.1(E3 ubiquitin-protein ligase MYLIP-B [Anabarilius grahami])	yes|up	yes|up
