# Supplementary material for: The transcriptomic responses of blunt snout bream (Megalobrama amblycephala) to acute hypoxia stress alone, and in combination with bortezomib
Source: BMC Genomics. 2022 Feb 25;23:162. doi: 10.1186/s12864-022-08399-7 (PMC8876555; doi:10.1186/s12864-022-08399-7)
Supplement: Supplementary file 4 — Additional file 4. [file 12864_2022_8399_MOESM4_ESM.xlsx]

## Sheet: Additional file 4(a)
Additional file 4. (a) Up-regulated DEGs of “HN vs. NN” in 411 overlapping genes. 411 overlapping genes in “HB vs. NN” and “HN vs. NN”. NN, HN and HB denote normoxia-treated group, hypoxia-treated group, hypoxia-bortezomib-treated group.
Num	Pathway id	Description	Database	Ratio_in_study	Ratio_in_pop	Pvalue_uncorrected	Pvalue_corrected	First Category	Second Category
14	map05200	Pathways in cancer	KEGG PATHWAY	14/112	884/17996	0.00117207	0.0236089	Human Diseases	Cancer: overview
11	map04066	HIF-1 signaling pathway	KEGG PATHWAY	11/112	210/17996	7.87895e-08	1.11093e-05	Environmental Information Processing	Signal transduction
6	map04910	Insulin signaling pathway	KEGG PATHWAY	6/112	241/17996	0.00398415	0.0702206	Organismal Systems	Endocrine system
6	map04068	FoxO signaling pathway	KEGG PATHWAY	6/112	248/17996	0.00457713	0.0717084	Environmental Information Processing	Signal transduction
6	map05010	Alzheimer disease	KEGG PATHWAY	6/112	340/17996	0.0195946	0.153491	Human Diseases	Neurodegenerative disease
5	map05211	Renal cell carcinoma	KEGG PATHWAY	5/112	122/17996	0.00099254	0.0279896	Human Diseases	Cancer: specific types
5	map00010	Glycolysis / Gluconeogenesis	KEGG PATHWAY	5/112	120/17996	0.000921531	0.032484	Metabolism	Carbohydrate metabolism
5	map00330	Arginine and proline metabolism	KEGG PATHWAY	5/112	119/17996	0.00088748	0.0417115	Metabolism	Amino acid metabolism
5	map04922	Glucagon signaling pathway	KEGG PATHWAY	5/112	230/17996	0.014521	0.157497	Organismal Systems	Endocrine system
5	map04728	Dopaminergic synapse	KEGG PATHWAY	5/112	294/17996	0.0367603	0.246819	Organismal Systems	Nervous system
5	map04360	Axon guidance	KEGG PATHWAY	5/112	334/17996	0.0576987	0.290554	Organismal Systems	Development and regeneration
5	map04020	Calcium signaling pathway	KEGG PATHWAY	5/112	429/17996	0.129659	0.406266	Environmental Information Processing	Signal transduction
5	map04151	PI3K-Akt signaling pathway	KEGG PATHWAY	5/112	561/17996	0.271069	0.588011	Environmental Information Processing	Signal transduction
4	map00030	Pentose phosphate pathway	KEGG PATHWAY	4/112	54/17996	0.000353763	0.0249403	Metabolism	Carbohydrate metabolism
4	map04978	Mineral absorption	KEGG PATHWAY	4/112	74/17996	0.00117006	0.0274964	Organismal Systems	Digestive system
4	map05031	Amphetamine addiction	KEGG PATHWAY	4/112	155/17996	0.0160428	0.150803	Human Diseases	Substance dependence
4	map04142	Lysosome	KEGG PATHWAY	4/112	172/17996	0.0225532	0.167369	Cellular Processes	Transport and catabolism
4	map04916	Melanogenesis	KEGG PATHWAY	4/112	207/17996	0.0404418	0.237596	Organismal Systems	Endocrine system
4	map00190	Oxidative phosphorylation	KEGG PATHWAY	4/112	211/17996	0.0428815	0.241852	Metabolism	Energy metabolism
4	map04152	AMPK signaling pathway	KEGG PATHWAY	4/112	222/17996	0.0500113	0.271215	Environmental Information Processing	Signal transduction
4	map05012	Parkinson disease	KEGG PATHWAY	4/112	238/17996	0.0614764	0.288939	Human Diseases	Neurodegenerative disease
4	map04725	Cholinergic synapse	KEGG PATHWAY	4/112	258/17996	0.0775954	0.321793	Organismal Systems	Nervous system
4	map04713	Circadian entrainment	KEGG PATHWAY	4/112	272/17996	0.0900199	0.325457	Organismal Systems	Environmental adaptation
4	map04934	Cushing syndrome	KEGG PATHWAY	4/112	265/17996	0.0836929	0.327797	Human Diseases	Endocrine and metabolic disease
4	map04921	Oxytocin signaling pathway	KEGG PATHWAY	4/112	336/17996	0.15751	0.453244	Organismal Systems	Endocrine system
4	map04714	Thermogenesis	KEGG PATHWAY	4/112	372/17996	0.201816	0.536906	Organismal Systems	Environmental adaptation
4	map05205	Proteoglycans in cancer	KEGG PATHWAY	4/112	393/17996	0.229225	0.557255	Human Diseases	Cancer: overview
4	map04024	cAMP signaling pathway	KEGG PATHWAY	4/112	423/17996	0.269862	0.59454	Environmental Information Processing	Signal transduction
4	map05016	Huntington disease	KEGG PATHWAY	4/112	432/17996	0.282311	0.60312	Human Diseases	Neurodegenerative disease
3	map00051	Fructose and mannose metabolism	KEGG PATHWAY	3/112	70/17996	0.00949407	0.121697	Metabolism	Carbohydrate metabolism
3	map04745	Phototransduction - fly	KEGG PATHWAY	3/112	69/17996	0.00912791	0.128704	Organismal Systems	Sensory system
3	map00860	Porphyrin and chlorophyll metabolism	KEGG PATHWAY	3/112	77/17996	0.0122965	0.144484	Metabolism	Metabolism of cofactors and vitamins
3	map00270	Cysteine and methionine metabolism	KEGG PATHWAY	3/112	84/17996	0.0155252	0.156361	Metabolism	Amino acid metabolism
3	map04740	Olfactory transduction	KEGG PATHWAY	3/112	91/17996	0.0191875	0.159143	Organismal Systems	Sensory system
3	map05214	Glioma	KEGG PATHWAY	3/112	112/17996	0.0328005	0.231244	Human Diseases	Cancer: specific types
3	map04979	Cholesterol metabolism	KEGG PATHWAY	3/112	120/17996	0.0390155	0.250054	Organismal Systems	Digestive system
3	map04012	ErbB signaling pathway	KEGG PATHWAY	3/112	141/17996	0.0579371	0.281694	Environmental Information Processing	Signal transduction
3	map04971	Gastric acid secretion	KEGG PATHWAY	3/112	147/17996	0.0640096	0.29114	Organismal Systems	Digestive system
3	map04260	Cardiac muscle contraction	KEGG PATHWAY	3/112	156/17996	0.0736451	0.314665	Organismal Systems	Circulatory system
3	map04720	Long-term potentiation	KEGG PATHWAY	3/112	161/17996	0.079262	0.319313	Organismal Systems	Nervous system
3	map04114	Oocyte meiosis	KEGG PATHWAY	3/112	179/17996	0.100948	0.347164	Cellular Processes	Cell growth and death
3	map04912	GnRH signaling pathway	KEGG PATHWAY	3/112	183/17996	0.106061	0.356062	Organismal Systems	Endocrine system
3	map04722	Neurotrophin signaling pathway	KEGG PATHWAY	3/112	202/17996	0.131661	0.40357	Organismal Systems	Nervous system
3	map04911	Insulin secretion	KEGG PATHWAY	3/112	196/17996	0.123353	0.404483	Organismal Systems	Endocrine system
3	map04925	Aldosterone synthesis and secretion	KEGG PATHWAY	3/112	205/17996	0.135888	0.407664	Organismal Systems	Endocrine system
3	map04750	Inflammatory mediator regulation of TRP channels	KEGG PATHWAY	3/112	199/17996	0.127482	0.408523	Organismal Systems	Sensory system
3	map04140	Autophagy - animal	KEGG PATHWAY	3/112	238/17996	0.185167	0.511933	Cellular Processes	Transport and catabolism
3	map04932	Non-alcoholic fatty liver disease (NAFLD)	KEGG PATHWAY	3/112	261/17996	0.221915	0.558749	Human Diseases	Endocrine and metabolic disease
3	map04217	Necroptosis	KEGG PATHWAY	3/112	274/17996	0.243304	0.56239	Cellular Processes	Cell growth and death
3	map05225	Hepatocellular carcinoma	KEGG PATHWAY	3/112	258/17996	0.217035	0.566702	Human Diseases	Cancer: specific types
3	map04261	Adrenergic signaling in cardiomyocytes	KEGG PATHWAY	3/112	273/17996	0.241646	0.567867	Organismal Systems	Circulatory system
3	map04621	NOD-like receptor signaling pathway	KEGG PATHWAY	3/112	327/17996	0.332922	0.661155	Organismal Systems	Immune system
3	map05152	Tuberculosis	KEGG PATHWAY	3/112	392/17996	0.442212	0.708545	Human Diseases	Infectious disease: bacterial
3	map05165	Human papillomavirus infection	KEGG PATHWAY	3/112	558/17996	0.679279	0.855164	Human Diseases	Infectious disease: viral
2	map00360	Phenylalanine metabolism	KEGG PATHWAY	2/112	33/17996	0.0178755	0.157528	Metabolism	Amino acid metabolism
2	map00350	Tyrosine metabolism	KEGG PATHWAY	2/112	51/17996	0.0401622	0.246212	Metabolism	Amino acid metabolism
2	map04710	Circadian rhythm	KEGG PATHWAY	2/112	61/17996	0.0553965	0.289293	Organismal Systems	Environmental adaptation
2	map00520	Amino sugar and nucleotide sugar metabolism	KEGG PATHWAY	2/112	70/17996	0.0705466	0.310846	Metabolism	Carbohydrate metabolism
2	map05110	Vibrio cholerae infection	KEGG PATHWAY	2/112	78/17996	0.0850005	0.315397	Human Diseases	Infectious disease: bacterial
2	map04975	Fat digestion and absorption	KEGG PATHWAY	2/112	85/17996	0.0983106	0.346545	Organismal Systems	Digestive system
2	map01524	Platinum drug resistance	KEGG PATHWAY	2/112	105/17996	0.139083	0.408556	Human Diseases	Drug resistance: antineoplastic
2	map00562	Inositol phosphate metabolism	KEGG PATHWAY	2/112	119/17996	0.169435	0.477807	Metabolism	Carbohydrate metabolism
2	map04512	ECM-receptor interaction	KEGG PATHWAY	2/112	141/17996	0.218977	0.561378	Environmental Information Processing	Signaling molecules and interaction
2	map04070	Phosphatidylinositol signaling system	KEGG PATHWAY	2/112	161/17996	0.264969	0.60259	Environmental Information Processing	Signal transduction
2	map00260	Glycine, serine and threonine metabolism	KEGG PATHWAY	2/112	163/17996	0.269583	0.603352	Metabolism	Amino acid metabolism
2	map05032	Morphine addiction	KEGG PATHWAY	2/112	184/17996	0.317885	0.649591	Human Diseases	Substance dependence
2	map04727	GABAergic synapse	KEGG PATHWAY	2/112	195/17996	0.34293	0.662372	Organismal Systems	Nervous system
2	map05034	Alcoholism	KEGG PATHWAY	2/112	215/17996	0.387677	0.69193	Human Diseases	Substance dependence
2	map04726	Serotonergic synapse	KEGG PATHWAY	2/112	237/17996	0.435323	0.713727	Organismal Systems	Nervous system
2	map05224	Breast cancer	KEGG PATHWAY	2/112	228/17996	0.416057	0.715415	Human Diseases	Cancer: specific types
2	map00230	Purine metabolism	KEGG PATHWAY	2/112	240/17996	0.44167	0.71581	Metabolism	Nucleotide metabolism
2	map05226	Gastric cancer	KEGG PATHWAY	2/112	233/17996	0.426801	0.716416	Human Diseases	Cancer: specific types
2	map05206	MicroRNAs in cancer	KEGG PATHWAY	2/112	260/17996	0.482961	0.716815	Human Diseases	Cancer: overview
2	map04310	Wnt signaling pathway	KEGG PATHWAY	2/112	232/17996	0.42466	0.721411	Environmental Information Processing	Signal transduction
2	map04510	Focal adhesion	KEGG PATHWAY	2/112	333/17996	0.61673	0.812701	Cellular Processes	Cellular community - eukaryotes
2	map05167	Kaposi sarcoma-associated herpesvirus infection	KEGG PATHWAY	2/112	375/17996	0.680986	0.849726	Human Diseases	Infectious disease: viral
2	map04010	MAPK signaling pathway	KEGG PATHWAY	2/112	522/17996	0.84007	0.883954	Environmental Information Processing	Signal transduction
2	map04080	Neuroactive ligand-receptor interaction	KEGG PATHWAY	2/112	486/17996	0.809478	0.884779	Environmental Information Processing	Signaling molecules and interaction
1	map00400	Phenylalanine, tyrosine and tryptophan biosynthesis	KEGG PATHWAY	1/112	14/17996	0.083721	0.319045	Metabolism	Amino acid metabolism
1	map00340	Histidine metabolism	KEGG PATHWAY	1/112	34/17996	0.191407	0.519007	Metabolism	Amino acid metabolism
1	map00760	Nicotinate and nicotinamide metabolism	KEGG PATHWAY	1/112	41/17996	0.226052	0.559182	Metabolism	Metabolism of cofactors and vitamins
1	map00061	Fatty acid biosynthesis	KEGG PATHWAY	1/112	43/17996	0.235678	0.56323	Metabolism	Lipid metabolism
1	map00053	Ascorbate and aldarate metabolism	KEGG PATHWAY	1/112	57/17996	0.299815	0.630954	Metabolism	Carbohydrate metabolism
1	map00052	Galactose metabolism	KEGG PATHWAY	1/112	59/17996	0.308531	0.639748	Metabolism	Carbohydrate metabolism
1	map00250	Alanine, aspartate and glutamate metabolism	KEGG PATHWAY	1/112	66/17996	0.338199	0.662306	Metabolism	Amino acid metabolism
1	map00040	Pentose and glucuronate interconversions	KEGG PATHWAY	1/112	64/17996	0.329853	0.664419	Metabolism	Carbohydrate metabolism
1	map00500	Starch and sucrose metabolism	KEGG PATHWAY	1/112	71/17996	0.358614	0.683305	Metabolism	Carbohydrate metabolism
1	map00640	Propanoate metabolism	KEGG PATHWAY	1/112	79/17996	0.389988	0.687354	Metabolism	Carbohydrate metabolism
1	map00280	Valine, leucine and isoleucine degradation	KEGG PATHWAY	1/112	83/17996	0.4051	0.705173	Metabolism	Amino acid metabolism
1	map04214	Apoptosis - fly	KEGG PATHWAY	1/112	78/17996	0.386151	0.707108	Cellular Processes	Cell growth and death
1	map02010	ABC transporters	KEGG PATHWAY	1/112	78/17996	0.386151	0.707108	Environmental Information Processing	Membrane transport
1	map03008	Ribosome biogenesis in eukaryotes	KEGG PATHWAY	1/112	89/17996	0.427074	0.708441	Genetic Information Processing	Translation
1	map00310	Lysine degradation	KEGG PATHWAY	1/112	98/17996	0.458536	0.710479	Metabolism	Amino acid metabolism
1	map00620	Pyruvate metabolism	KEGG PATHWAY	1/112	98/17996	0.458536	0.710479	Metabolism	Carbohydrate metabolism
1	map05217	Basal cell carcinoma	KEGG PATHWAY	1/112	98/17996	0.458536	0.710479	Human Diseases	Cancer: specific types
1	map00220	Arginine biosynthesis	KEGG PATHWAY	1/112	76/17996	0.378405	0.711401	Metabolism	Amino acid metabolism
1	map00380	Tryptophan metabolism	KEGG PATHWAY	1/112	76/17996	0.378405	0.711401	Metabolism	Amino acid metabolism
1	map04115	p53 signaling pathway	KEGG PATHWAY	1/112	97/17996	0.455127	0.713032	Cellular Processes	Cell growth and death
1	map00982	Drug metabolism - cytochrome P450	KEGG PATHWAY	1/112	108/17996	0.491489	0.714433	Metabolism	Xenobiotics biodegradation and metabolism
1	map05030	Cocaine addiction	KEGG PATHWAY	1/112	96/17996	0.451696	0.715608	Human Diseases	Substance dependence
1	map00590	Arachidonic acid metabolism	KEGG PATHWAY	1/112	107/17996	0.488285	0.717169	Metabolism	Lipid metabolism
1	map03018	RNA degradation	KEGG PATHWAY	1/112	105/17996	0.481818	0.722726	Genetic Information Processing	Folding, sorting and degradation
1	map00480	Glutathione metabolism	KEGG PATHWAY	1/112	114/17996	0.510298	0.734205	Metabolism	Metabolism of other amino acids
1	map00240	Pyrimidine metabolism	KEGG PATHWAY	1/112	118/17996	0.522453	0.7441	Metabolism	Nucleotide metabolism
1	map05230	Central carbon metabolism in cancer	KEGG PATHWAY	1/112	118/17996	0.522453	0.7441	Human Diseases	Cancer: overview
1	map04212	Longevity regulating pathway - worm	KEGG PATHWAY	1/112	128/17996	0.551548	0.769982	Organismal Systems	Aging
1	map00983	Drug metabolism - other enzymes	KEGG PATHWAY	1/112	134/17996	0.568154	0.777764	Metabolism	Xenobiotics biodegradation and metabolism
1	map05412	Arrhythmogenic right ventricular cardiomyopathy (ARVC)	KEGG PATHWAY	1/112	132/17996	0.562687	0.777832	Human Diseases	Cardiovascular disease
1	map04064	NF-kappa B signaling pathway	KEGG PATHWAY	1/112	137/17996	0.576227	0.78123	Environmental Information Processing	Signal transduction
1	map04918	Thyroid hormone synthesis	KEGG PATHWAY	1/112	146/17996	0.599559	0.797527	Organismal Systems	Endocrine system
1	map05410	Hypertrophic cardiomyopathy (HCM)	KEGG PATHWAY	1/112	145/17996	0.597031	0.801727	Human Diseases	Cardiovascular disease
1	map04630	Jak-STAT signaling pathway	KEGG PATHWAY	1/112	186/17996	0.688774	0.844497	Environmental Information Processing	Signal transduction
1	map04520	Adherens junction	KEGG PATHWAY	1/112	167/17996	0.649166	0.847523	Cellular Processes	Cellular community - eukaryotes
1	map05414	Dilated cardiomyopathy (DCM)	KEGG PATHWAY	1/112	176/17996	0.668515	0.849194	Human Diseases	Cardiovascular disease
1	map05146	Amoebiasis	KEGG PATHWAY	1/112	185/17996	0.686805	0.849469	Human Diseases	Infectious disease: parasitic
1	map05162	Measles	KEGG PATHWAY	1/112	195/17996	0.705956	0.850767	Human Diseases	Infectious disease: viral
1	map04931	Insulin resistance	KEGG PATHWAY	1/112	192/17996	0.700336	0.85127	Human Diseases	Endocrine and metabolic disease
1	map05222	Small cell lung cancer	KEGG PATHWAY	1/112	174/17996	0.664309	0.859335	Human Diseases	Cancer: specific types
1	map04933	AGE-RAGE signaling pathway in diabetic complications	KEGG PATHWAY	1/112	174/17996	0.664309	0.859335	Human Diseases	Endocrine and metabolic disease
1	map04919	Thyroid hormone signaling pathway	KEGG PATHWAY	1/112	209/17996	0.730832	0.873283	Organismal Systems	Endocrine system
1	map04550	Signaling pathways regulating pluripotency of stem cells	KEGG PATHWAY	1/112	209/17996	0.730832	0.873283	Cellular Processes	Cellular community - eukaryotes
1	map04141	Protein processing in endoplasmic reticulum	KEGG PATHWAY	1/112	265/17996	0.811131	0.879765	Genetic Information Processing	Folding, sorting and degradation
1	map04062	Chemokine signaling pathway	KEGG PATHWAY	1/112	265/17996	0.811131	0.879765	Organismal Systems	Immune system
1	map04072	Phospholipase D signaling pathway	KEGG PATHWAY	1/112	276/17996	0.823851	0.880023	Environmental Information Processing	Signal transduction
1	map03010	Ribosome	KEGG PATHWAY	1/112	225/17996	0.756717	0.881794	Genetic Information Processing	Translation
1	map04723	Retrograde endocannabinoid signaling	KEGG PATHWAY	1/112	299/17996	0.847768	0.885447	Organismal Systems	Nervous system
1	map04150	mTOR signaling pathway	KEGG PATHWAY	1/112	232/17996	0.767251	0.886741	Environmental Information Processing	Signal transduction
1	map04928	Parathyroid hormone synthesis, secretion and action	KEGG PATHWAY	1/112	224/17996	0.755174	0.88733	Organismal Systems	Endocrine system
1	map04724	Glutamatergic synapse	KEGG PATHWAY	1/112	291/17996	0.839838	0.890355	Organismal Systems	Nervous system
1	map05202	Transcriptional misregulation in cancer	KEGG PATHWAY	1/112	263/17996	0.808723	0.890859	Human Diseases	Cancer: overview
1	map05418	Fluid shear stress and atherosclerosis	KEGG PATHWAY	1/112	261/17996	0.806284	0.895165	Human Diseases	Cardiovascular disease
1	map05145	Toxoplasmosis	KEGG PATHWAY	1/112	258/17996	0.802567	0.905296	Human Diseases	Infectious disease: parasitic
1	map04926	Relaxin signaling pathway	KEGG PATHWAY	1/112	258/17996	0.802567	0.905296	Organismal Systems	Endocrine system
1	map04210	Apoptosis	KEGG PATHWAY	1/112	250/17996	0.792307	0.908255	Cellular Processes	Cell growth and death
1	map04390	Hippo signaling pathway	KEGG PATHWAY	1/112	256/17996	0.80005	0.909735	Environmental Information Processing	Signal transduction
1	map04014	Ras signaling pathway	KEGG PATHWAY	1/112	359/17996	0.896058	0.92222	Environmental Information Processing	Signal transduction
1	map05163	Human cytomegalovirus infection	KEGG PATHWAY	1/112	413/17996	0.926351	0.926351	Human Diseases	Infectious disease: viral
1	map04514	Cell adhesion molecules (CAMs)	KEGG PATHWAY	1/112	357/17996	0.894725	0.927619	Environmental Information Processing	Signaling molecules and interaction
1	map04810	Regulation of actin cytoskeleton	KEGG PATHWAY	1/112	383/17996	0.910804	0.930604	Cellular Processes	Cell motility
1	map05168	Herpes simplex virus 1 infection	KEGG PATHWAY	1/112	409/17996	0.924445	0.931048	Human Diseases	Infectious disease: viral
1	map05166	Human T-cell leukemia virus 1 infection	KEGG PATHWAY	1/112	404/17996	0.921993	0.935259	Human Diseases	Infectious disease: viral

## Sheet: Additional file 4(b)
Additional file 4. (b) Down-regulated DEGs of “HN vs. NN” in 411 overlapping genes. 411 overlapping genes in “HB vs. NN” and “HN vs. NN”. NN, HN and HB denote normoxia-treated group, hypoxia-treated group, hypoxia-bortezomib-treated group.
Num	Pathway id	Description	Database	Ratio_in_study	Ratio_in_pop	Pvalue_uncorrected	Pvalue_corrected	First Category	Second Category
8	map04152	AMPK signaling pathway	KEGG PATHWAY	8/121	222/17996	0.000128775	0.0122336	Environmental Information Processing	Signal transduction
7	map04931	Insulin resistance	KEGG PATHWAY	7/121	192/17996	0.000319726	0.0202493	Human Diseases	Endocrine and metabolic disease
7	map04010	MAPK signaling pathway	KEGG PATHWAY	7/121	522/17996	0.0625566	0.409854	Environmental Information Processing	Signal transduction
7	map05200	Pathways in cancer	KEGG PATHWAY	7/121	884/17996	0.384342	0.652008	Human Diseases	Cancer: overview
6	map00071	Fatty acid degradation	KEGG PATHWAY	6/121	85/17996	2.31307e-05	0.00439483	Metabolism	Lipid metabolism
6	map04922	Glucagon signaling pathway	KEGG PATHWAY	6/121	230/17996	0.00463404	0.125781	Organismal Systems	Endocrine system
6	map04714	Thermogenesis	KEGG PATHWAY	6/121	372/17996	0.0398106	0.32887	Organismal Systems	Environmental adaptation
5	map04920	Adipocytokine signaling pathway	KEGG PATHWAY	5/121	123/17996	0.00145313	0.0690237	Organismal Systems	Endocrine system
5	map03320	PPAR signaling pathway	KEGG PATHWAY	5/121	144/17996	0.00289389	0.109968	Organismal Systems	Endocrine system
5	map04211	Longevity regulating pathway	KEGG PATHWAY	5/121	158/17996	0.0043004	0.136179	Organismal Systems	Aging
5	map04919	Thyroid hormone signaling pathway	KEGG PATHWAY	5/121	209/17996	0.0135247	0.214141	Organismal Systems	Endocrine system
5	map04722	Neurotrophin signaling pathway	KEGG PATHWAY	5/121	202/17996	0.0118135	0.224457	Organismal Systems	Nervous system
5	map04750	Inflammatory mediator regulation of TRP channels	KEGG PATHWAY	5/121	199/17996	0.0111276	0.234917	Organismal Systems	Sensory system
5	map04910	Insulin signaling pathway	KEGG PATHWAY	5/121	241/17996	0.0234723	0.278734	Organismal Systems	Endocrine system
5	map04360	Axon guidance	KEGG PATHWAY	5/121	334/17996	0.0750212	0.419236	Organismal Systems	Development and regeneration
5	map05167	Kaposi sarcoma-associated herpesvirus infection	KEGG PATHWAY	5/121	375/17996	0.108898	0.459793	Human Diseases	Infectious disease: viral
5	map04151	PI3K-Akt signaling pathway	KEGG PATHWAY	5/121	561/17996	0.325823	0.595253	Environmental Information Processing	Signal transduction
5	map05165	Human papillomavirus infection	KEGG PATHWAY	5/121	558/17996	0.321841	0.611498	Human Diseases	Infectious disease: viral
4	map04979	Cholesterol metabolism	KEGG PATHWAY	4/121	120/17996	0.00877862	0.208492	Organismal Systems	Digestive system
4	map00564	Glycerophospholipid metabolism	KEGG PATHWAY	4/121	165/17996	0.0253187	0.282974	Metabolism	Lipid metabolism
4	map05160	Hepatitis C	KEGG PATHWAY	4/121	185/17996	0.0363202	0.313675	Human Diseases	Infectious disease: viral
4	map04071	Sphingolipid signaling pathway	KEGG PATHWAY	4/121	210/17996	0.0534084	0.362414	Environmental Information Processing	Signal transduction
4	map04550	Signaling pathways regulating pluripotency of stem cells	KEGG PATHWAY	4/121	209/17996	0.0526536	0.370526	Cellular Processes	Cellular community - eukaryotes
4	map04150	mTOR signaling pathway	KEGG PATHWAY	4/121	232/17996	0.0714917	0.424482	Environmental Information Processing	Signal transduction
4	map04217	Necroptosis	KEGG PATHWAY	4/121	274/17996	0.113472	0.449159	Cellular Processes	Cell growth and death
4	map05145	Toxoplasmosis	KEGG PATHWAY	4/121	258/17996	0.096382	0.457815	Human Diseases	Infectious disease: parasitic
4	map04210	Apoptosis	KEGG PATHWAY	4/121	250/17996	0.0883323	0.466198	Cellular Processes	Cell growth and death
4	map05164	Influenza A	KEGG PATHWAY	4/121	304/17996	0.148785	0.513984	Human Diseases	Infectious disease: viral
4	map04530	Tight junction	KEGG PATHWAY	4/121	331/17996	0.183721	0.520999	Cellular Processes	Cellular community - eukaryotes
4	map04014	Ras signaling pathway	KEGG PATHWAY	4/121	359/17996	0.222483	0.563624	Environmental Information Processing	Signal transduction
4	map05152	Tuberculosis	KEGG PATHWAY	4/121	392/17996	0.270605	0.564999	Human Diseases	Infectious disease: bacterial
4	map05166	Human T-cell leukemia virus 1 infection	KEGG PATHWAY	4/121	404/17996	0.288565	0.577131	Human Diseases	Infectious disease: viral
4	map04024	cAMP signaling pathway	KEGG PATHWAY	4/121	423/17996	0.317331	0.609019	Environmental Information Processing	Signal transduction
3	map00640	Propanoate metabolism	KEGG PATHWAY	3/121	79/17996	0.0161877	0.21969	Metabolism	Carbohydrate metabolism
3	map00280	Valine, leucine and isoleucine degradation	KEGG PATHWAY	3/121	83/17996	0.0184495	0.233693	Metabolism	Amino acid metabolism
3	map04913	Ovarian steroidogenesis	KEGG PATHWAY	3/121	103/17996	0.0322632	0.306501	Organismal Systems	Endocrine system
3	map04213	Longevity regulating pathway - multiple species	KEGG PATHWAY	3/121	119/17996	0.046285	0.351766	Organismal Systems	Aging
3	map05230	Central carbon metabolism in cancer	KEGG PATHWAY	3/121	118/17996	0.0453331	0.358887	Human Diseases	Cancer: overview
3	map04012	ErbB signaling pathway	KEGG PATHWAY	3/121	141/17996	0.0696536	0.426909	Environmental Information Processing	Signal transduction
3	map04933	AGE-RAGE signaling pathway in diabetic complications	KEGG PATHWAY	3/121	174/17996	0.112594	0.455167	Human Diseases	Endocrine and metabolic disease
3	map04380	Osteoclast differentiation	KEGG PATHWAY	3/121	179/17996	0.11982	0.455316	Organismal Systems	Development and regeneration
3	map04146	Peroxisome	KEGG PATHWAY	3/121	170/17996	0.106939	0.461782	Cellular Processes	Transport and catabolism
3	map04668	TNF signaling pathway	KEGG PATHWAY	3/121	161/17996	0.0946466	0.473233	Environmental Information Processing	Signal transduction
3	map04070	Phosphatidylinositol signaling system	KEGG PATHWAY	3/121	161/17996	0.0946466	0.473233	Environmental Information Processing	Signal transduction
3	map04630	Jak-STAT signaling pathway	KEGG PATHWAY	3/121	186/17996	0.130217	0.485122	Environmental Information Processing	Signal transduction
3	map05162	Measles	KEGG PATHWAY	3/121	195/17996	0.144033	0.506783	Human Diseases	Infectious disease: viral
3	map04925	Aldosterone synthesis and secretion	KEGG PATHWAY	3/121	205/17996	0.159925	0.515014	Organismal Systems	Endocrine system
3	map05161	Hepatitis B	KEGG PATHWAY	3/121	211/17996	0.169709	0.520076	Human Diseases	Infectious disease: viral
3	map04066	HIF-1 signaling pathway	KEGG PATHWAY	3/121	210/17996	0.168066	0.523485	Environmental Information Processing	Signal transduction
3	map04068	FoxO signaling pathway	KEGG PATHWAY	3/121	232/17996	0.205202	0.534088	Environmental Information Processing	Signal transduction
3	map04140	Autophagy - animal	KEGG PATHWAY	3/121	238/17996	0.215647	0.553687	Cellular Processes	Transport and catabolism
3	map04934	Cushing syndrome	KEGG PATHWAY	3/121	265/17996	0.263854	0.557025	Human Diseases	Endocrine and metabolic disease
3	map04310	Wnt signaling pathway	KEGG PATHWAY	3/121	248/17996	0.233296	0.561092	Environmental Information Processing	Signal transduction
3	map05202	Transcriptional misregulation in cancer	KEGG PATHWAY	3/121	263/17996	0.260229	0.561859	Human Diseases	Cancer: overview
3	map05418	Fluid shear stress and atherosclerosis	KEGG PATHWAY	3/121	261/17996	0.256612	0.566933	Human Diseases	Cardiovascular disease
3	map04932	Non-alcoholic fatty liver disease (NAFLD)	KEGG PATHWAY	3/121	261/17996	0.256612	0.566933	Human Diseases	Endocrine and metabolic disease
3	map04218	Cellular senescence	KEGG PATHWAY	3/121	275/17996	0.282066	0.576263	Cellular Processes	Cell growth and death
3	map04060	Cytokine-cytokine receptor interaction	KEGG PATHWAY	3/121	289/17996	0.307742	0.596643	Environmental Information Processing	Signaling molecules and interaction
3	map05169	Epstein-Barr virus infection	KEGG PATHWAY	3/121	331/17996	0.384873	0.647131	Human Diseases	Infectious disease: viral
3	map05205	Proteoglycans in cancer	KEGG PATHWAY	3/121	393/17996	0.494456	0.706366	Human Diseases	Cancer: overview
3	map05163	Human cytomegalovirus infection	KEGG PATHWAY	3/121	413/17996	0.527803	0.721458	Human Diseases	Infectious disease: viral
3	map04015	Rap1 signaling pathway	KEGG PATHWAY	3/121	433/17996	0.559922	0.728666	Environmental Information Processing	Signal transduction
2	map00900	Terpenoid backbone biosynthesis	KEGG PATHWAY	2/121	26/17996	0.0131142	0.226517	Metabolism	Metabolism of terpenoids and polyketides
2	map00670	One carbon pool by folate	KEGG PATHWAY	2/121	29/17996	0.0161697	0.236326	Metabolism	Metabolism of cofactors and vitamins
2	map00790	Folate biosynthesis	KEGG PATHWAY	2/121	37/17996	0.0256178	0.27041	Metabolism	Metabolism of cofactors and vitamins
2	map01523	Antifolate resistance	KEGG PATHWAY	2/121	39/17996	0.0282565	0.282565	Human Diseases	Drug resistance: antineoplastic
2	map00650	Butanoate metabolism	KEGG PATHWAY	2/121	44/17996	0.0353015	0.319395	Metabolism	Carbohydrate metabolism
2	map00410	beta-Alanine metabolism	KEGG PATHWAY	2/121	54/17996	0.0511472	0.373768	Metabolism	Metabolism of other amino acids
2	map05216	Thyroid cancer	KEGG PATHWAY	2/121	67/17996	0.0747464	0.430358	Human Diseases	Cancer: specific types
2	map00591	Linoleic acid metabolism	KEGG PATHWAY	2/121	64/17996	0.069033	0.437209	Metabolism	Lipid metabolism
2	map04977	Vitamin digestion and absorption	KEGG PATHWAY	2/121	78/17996	0.0968804	0.448958	Organismal Systems	Digestive system
2	map00630	Glyoxylate and dicarboxylate metabolism	KEGG PATHWAY	2/121	78/17996	0.0968804	0.448958	Metabolism	Carbohydrate metabolism
2	map04973	Carbohydrate digestion and absorption	KEGG PATHWAY	2/121	81/17996	0.103206	0.456027	Organismal Systems	Digestive system
2	map04975	Fat digestion and absorption	KEGG PATHWAY	2/121	85/17996	0.111811	0.461828	Organismal Systems	Digestive system
2	map05221	Acute myeloid leukemia	KEGG PATHWAY	2/121	94/17996	0.131806	0.481597	Human Diseases	Cancer: specific types
2	map05213	Endometrial cancer	KEGG PATHWAY	2/121	97/17996	0.138643	0.497022	Human Diseases	Cancer: specific types
2	map05214	Glioma	KEGG PATHWAY	2/121	112/17996	0.173861	0.508208	Human Diseases	Cancer: specific types
2	map05212	Pancreatic cancer	KEGG PATHWAY	2/121	112/17996	0.173861	0.508208	Human Diseases	Cancer: specific types
2	map00590	Arachidonic acid metabolism	KEGG PATHWAY	2/121	107/17996	0.161953	0.51285	Metabolism	Lipid metabolism
2	map04620	Toll-like receptor signaling pathway	KEGG PATHWAY	2/121	121/17996	0.195627	0.516239	Organismal Systems	Immune system
2	map00010	Glycolysis / Gluconeogenesis	KEGG PATHWAY	2/121	120/17996	0.193191	0.516989	Metabolism	Carbohydrate metabolism
2	map05220	Chronic myeloid leukemia	KEGG PATHWAY	2/121	111/17996	0.171467	0.517124	Human Diseases	Cancer: specific types
2	map01524	Platinum drug resistance	KEGG PATHWAY	2/121	105/17996	0.157233	0.52411	Human Diseases	Drug resistance: antineoplastic
2	map04923	Regulation of lipolysis in adipocytes	KEGG PATHWAY	2/121	105/17996	0.157233	0.52411	Organismal Systems	Endocrine system
2	map04662	B cell receptor signaling pathway	KEGG PATHWAY	2/121	119/17996	0.190758	0.525277	Organismal Systems	Immune system
2	map05014	Amyotrophic lateral sclerosis (ALS)	KEGG PATHWAY	2/121	119/17996	0.190758	0.525277	Human Diseases	Neurodegenerative disease
2	map00830	Retinol metabolism	KEGG PATHWAY	2/121	104/17996	0.154883	0.525496	Metabolism	Metabolism of cofactors and vitamins
2	map04917	Prolactin signaling pathway	KEGG PATHWAY	2/121	118/17996	0.18833	0.526217	Organismal Systems	Endocrine system
2	map04350	TGF-beta signaling pathway	KEGG PATHWAY	2/121	143/17996	0.24996	0.565386	Environmental Information Processing	Signal transduction
2	map04927	Cortisol synthesis and secretion	KEGG PATHWAY	2/121	136/17996	0.232562	0.566497	Organismal Systems	Endocrine system
2	map04013	MAPK signaling pathway - fly	KEGG PATHWAY	2/121	142/17996	0.247471	0.5665	Environmental Information Processing	Signal transduction
2	map05210	Colorectal cancer	KEGG PATHWAY	2/121	135/17996	0.230082	0.567735	Human Diseases	Cancer: specific types
2	map01521	EGFR tyrosine kinase inhibitor resistance	KEGG PATHWAY	2/121	134/17996	0.227604	0.569011	Human Diseases	Drug resistance: antineoplastic
2	map04976	Bile secretion	KEGG PATHWAY	2/121	145/17996	0.25494	0.569867	Organismal Systems	Digestive system
2	map05215	Prostate cancer	KEGG PATHWAY	2/121	154/17996	0.277367	0.572823	Human Diseases	Cancer: specific types
2	map05222	Small cell lung cancer	KEGG PATHWAY	2/121	174/17996	0.326972	0.591663	Human Diseases	Cancer: specific types
2	map04142	Lysosome	KEGG PATHWAY	2/121	172/17996	0.322041	0.60582	Cellular Processes	Transport and catabolism
2	map04612	Antigen processing and presentation	KEGG PATHWAY	2/121	172/17996	0.322041	0.60582	Organismal Systems	Immune system
2	map04625	C-type lectin receptor signaling pathway	KEGG PATHWAY	2/121	182/17996	0.346595	0.621255	Organismal Systems	Immune system
2	map03013	RNA transport	KEGG PATHWAY	2/121	210/17996	0.413595	0.67165	Genetic Information Processing	Translation
2	map04928	Parathyroid hormone synthesis, secretion and action	KEGG PATHWAY	2/121	224/17996	0.445837	0.705908	Organismal Systems	Endocrine system
2	map05226	Gastric cancer	KEGG PATHWAY	2/121	233/17996	0.466044	0.708386	Human Diseases	Cancer: specific types
2	map04915	Estrogen signaling pathway	KEGG PATHWAY	2/121	233/17996	0.466044	0.708386	Organismal Systems	Endocrine system
2	map00230	Purine metabolism	KEGG PATHWAY	2/121	240/17996	0.48146	0.709127	Metabolism	Nucleotide metabolism
2	map04726	Serotonergic synapse	KEGG PATHWAY	2/121	237/17996	0.474886	0.710459	Organismal Systems	Nervous system
2	map05224	Breast cancer	KEGG PATHWAY	2/121	228/17996	0.45487	0.714258	Human Diseases	Cancer: specific types
2	map04062	Chemokine signaling pathway	KEGG PATHWAY	2/121	265/17996	0.534244	0.714833	Organismal Systems	Immune system
2	map04141	Protein processing in endoplasmic reticulum	KEGG PATHWAY	2/121	265/17996	0.534244	0.714833	Genetic Information Processing	Folding, sorting and degradation
2	map04261	Adrenergic signaling in cardiomyocytes	KEGG PATHWAY	2/121	273/17996	0.550351	0.72115	Organismal Systems	Circulatory system
2	map05206	MicroRNAs in cancer	KEGG PATHWAY	2/121	260/17996	0.52398	0.721422	Human Diseases	Cancer: overview
2	map05142	Chagas disease (American trypanosomiasis)	KEGG PATHWAY	2/121	279/17996	0.562176	0.721713	Human Diseases	Infectious disease: parasitic
2	map05225	Hepatocellular carcinoma	KEGG PATHWAY	2/121	258/17996	0.519833	0.726237	Human Diseases	Cancer: specific types
2	map04725	Cholinergic synapse	KEGG PATHWAY	2/121	258/17996	0.519833	0.726237	Organismal Systems	Nervous system
2	map04728	Dopaminergic synapse	KEGG PATHWAY	2/121	294/17996	0.590768	0.733633	Organismal Systems	Nervous system
2	map04621	NOD-like receptor signaling pathway	KEGG PATHWAY	2/121	327/17996	0.648761	0.775249	Organismal Systems	Immune system
2	map05168	Herpes simplex virus 1 infection	KEGG PATHWAY	2/121	409/17996	0.764827	0.830384	Human Diseases	Infectious disease: viral
2	map04144	Endocytosis	KEGG PATHWAY	2/121	418/17996	0.775317	0.832262	Cellular Processes	Transport and catabolism
1	map00440	Phosphonate and phosphinate metabolism	KEGG PATHWAY	1/121	12/17996	0.0777896	0.422287	Metabolism	Metabolism of other amino acids
1	map00770	Pantothenate and CoA biosynthesis	KEGG PATHWAY	1/121	18/17996	0.114403	0.443603	Metabolism	Metabolism of cofactors and vitamins
1	map00072	Synthesis and degradation of ketone bodies	KEGG PATHWAY	1/121	14/17996	0.0901579	0.462973	Metabolism	Lipid metabolism
1	map00100	Steroid biosynthesis	KEGG PATHWAY	1/121	28/17996	0.172248	0.511362	Metabolism	Lipid metabolism
1	map00120	Primary bile acid biosynthesis	KEGG PATHWAY	1/121	45/17996	0.262111	0.559563	Metabolism	Lipid metabolism
1	map00592	alpha-Linolenic acid metabolism	KEGG PATHWAY	1/121	42/17996	0.246988	0.572289	Metabolism	Lipid metabolism
1	map00970	Aminoacyl-tRNA biosynthesis	KEGG PATHWAY	1/121	41/17996	0.241879	0.574463	Genetic Information Processing	Translation
1	map00760	Nicotinate and nicotinamide metabolism	KEGG PATHWAY	1/121	41/17996	0.241879	0.574463	Metabolism	Metabolism of cofactors and vitamins
1	map01040	Biosynthesis of unsaturated fatty acids	KEGG PATHWAY	1/121	51/17996	0.291459	0.576847	Metabolism	Lipid metabolism
1	map04215	Apoptosis - multiple species	KEGG PATHWAY	1/121	50/17996	0.28665	0.579398	Cellular Processes	Cell growth and death
1	map00062	Fatty acid elongation	KEGG PATHWAY	1/121	52/17996	0.296237	0.580258	Metabolism	Lipid metabolism
1	map00020	Citrate cycle (TCA cycle)	KEGG PATHWAY	1/121	58/17996	0.324239	0.598111	Metabolism	Carbohydrate metabolism
1	map00040	Pentose and glucuronate interconversions	KEGG PATHWAY	1/121	64/17996	0.351135	0.623511	Metabolism	Carbohydrate metabolism
1	map04960	Aldosterone-regulated sodium reabsorption	KEGG PATHWAY	1/121	66/17996	0.359863	0.633092	Organismal Systems	Excretory system
1	map03410	Base excision repair	KEGG PATHWAY	1/121	73/17996	0.389502	0.64917	Genetic Information Processing	Replication and repair
1	map04745	Phototransduction - fly	KEGG PATHWAY	1/121	69/17996	0.372736	0.649723	Organismal Systems	Sensory system
1	map05219	Bladder cancer	KEGG PATHWAY	1/121	70/17996	0.37697	0.65113	Human Diseases	Cancer: specific types
1	map00565	Ether lipid metabolism	KEGG PATHWAY	1/121	71/17996	0.381175	0.652462	Metabolism	Lipid metabolism
1	map00380	Tryptophan metabolism	KEGG PATHWAY	1/121	76/17996	0.401784	0.663817	Metabolism	Amino acid metabolism
1	map04214	Apoptosis - fly	KEGG PATHWAY	1/121	78/17996	0.409835	0.671282	Cellular Processes	Cell growth and death
1	map00561	Glycerolipid metabolism	KEGG PATHWAY	1/121	83/17996	0.429497	0.691563	Metabolism	Lipid metabolism
1	map00270	Cysteine and methionine metabolism	KEGG PATHWAY	1/121	84/17996	0.433351	0.691905	Metabolism	Amino acid metabolism
1	map05223	Non-small cell lung cancer	KEGG PATHWAY	1/121	102/17996	0.498464	0.706777	Human Diseases	Cancer: specific types
1	map04930	Type II diabetes mellitus	KEGG PATHWAY	1/121	102/17996	0.498464	0.706777	Human Diseases	Endocrine and metabolic disease
1	map04370	VEGF signaling pathway	KEGG PATHWAY	1/121	100/17996	0.491612	0.707624	Environmental Information Processing	Signal transduction
1	map00310	Lysine degradation	KEGG PATHWAY	1/121	98/17996	0.484668	0.708361	Metabolism	Amino acid metabolism
1	map00620	Pyruvate metabolism	KEGG PATHWAY	1/121	98/17996	0.484668	0.708361	Metabolism	Carbohydrate metabolism
1	map05321	Inflammatory bowel disease (IBD)	KEGG PATHWAY	1/121	96/17996	0.477629	0.708981	Human Diseases	Immune disease
1	map03015	mRNA surveillance pathway	KEGG PATHWAY	1/121	92/17996	0.463265	0.709842	Genetic Information Processing	Translation
1	map04740	Olfactory transduction	KEGG PATHWAY	1/121	91/17996	0.459613	0.709972	Organismal Systems	Sensory system
1	map04961	Endocrine and other factor-regulated calcium reabsorption	KEGG PATHWAY	1/121	90/17996	0.455937	0.710065	Organismal Systems	Excretory system
1	map04391	Hippo signaling pathway - fly	KEGG PATHWAY	1/121	112/17996	0.531373	0.716034	Environmental Information Processing	Signal transduction
1	map04664	Fc epsilon RI signaling pathway	KEGG PATHWAY	1/121	111/17996	0.52818	0.716816	Organismal Systems	Immune system
1	map05218	Melanoma	KEGG PATHWAY	1/121	124/17996	0.568047	0.724355	Human Diseases	Cancer: specific types
1	map04212	Longevity regulating pathway - worm	KEGG PATHWAY	1/121	128/17996	0.579627	0.724534	Organismal Systems	Aging
1	map00240	Pyrimidine metabolism	KEGG PATHWAY	1/121	118/17996	0.55008	0.7258	Metabolism	Nucleotide metabolism
1	map05211	Renal cell carcinoma	KEGG PATHWAY	1/121	122/17996	0.562138	0.726574	Human Diseases	Cancer: specific types
1	map04914	Progesterone-mediated oocyte maturation	KEGG PATHWAY	1/121	126/17996	0.573876	0.72691	Organismal Systems	Endocrine system
1	map05100	Bacterial invasion of epithelial cells	KEGG PATHWAY	1/121	126/17996	0.573876	0.72691	Human Diseases	Infectious disease: bacterial
1	map00983	Drug metabolism - other enzymes	KEGG PATHWAY	1/121	134/17996	0.596423	0.735847	Metabolism	Xenobiotics biodegradation and metabolism
1	map04064	NF-kappa B signaling pathway	KEGG PATHWAY	1/121	137/17996	0.60457	0.741086	Environmental Information Processing	Signal transduction
1	map04666	Fc gamma R-mediated phagocytosis	KEGG PATHWAY	1/121	147/17996	0.630566	0.767997	Organismal Systems	Immune system
1	map04971	Gastric acid secretion	KEGG PATHWAY	1/121	147/17996	0.630566	0.767997	Organismal Systems	Digestive system
1	map01522	Endocrine resistance	KEGG PATHWAY	1/121	163/17996	0.668678	0.769992	Human Diseases	Drug resistance: antineoplastic
1	map04658	Th1 and Th2 cell differentiation	KEGG PATHWAY	1/121	156/17996	0.652509	0.770041	Organismal Systems	Immune system
1	map05031	Amphetamine addiction	KEGG PATHWAY	1/121	155/17996	0.650136	0.772037	Human Diseases	Substance dependence
1	map04650	Natural killer cell mediated cytotoxicity	KEGG PATHWAY	1/121	162/17996	0.666414	0.772065	Organismal Systems	Immune system
1	map04720	Long-term potentiation	KEGG PATHWAY	1/121	161/17996	0.664136	0.774146	Organismal Systems	Nervous system
1	map04660	T cell receptor signaling pathway	KEGG PATHWAY	1/121	153/17996	0.645342	0.776044	Organismal Systems	Immune system
1	map03040	Spliceosome	KEGG PATHWAY	1/121	160/17996	0.661842	0.776234	Genetic Information Processing	Transcription
1	map04110	Cell cycle	KEGG PATHWAY	1/121	173/17996	0.69049	0.790319	Cellular Processes	Cell growth and death
1	map05146	Amoebiasis	KEGG PATHWAY	1/121	185/17996	0.714791	0.794213	Human Diseases	Infectious disease: parasitic
1	map04114	Oocyte meiosis	KEGG PATHWAY	1/121	179/17996	0.702887	0.794932	Cellular Processes	Cell growth and death
1	map05231	Choline metabolism in cancer	KEGG PATHWAY	1/121	178/17996	0.700855	0.79738	Human Diseases	Cancer: overview
1	map04659	Th17 cell differentiation	KEGG PATHWAY	1/121	189/17996	0.722464	0.79807	Organismal Systems	Immune system
1	map05134	Legionellosis	KEGG PATHWAY	1/121	183/17996	0.710877	0.799211	Human Diseases	Infectious disease: bacterial
1	map04912	GnRH signaling pathway	KEGG PATHWAY	1/121	183/17996	0.710877	0.799211	Organismal Systems	Endocrine system
1	map04911	Insulin secretion	KEGG PATHWAY	1/121	196/17996	0.735401	0.807666	Organismal Systems	Endocrine system
1	map04916	Melanogenesis	KEGG PATHWAY	1/121	207/17996	0.754533	0.823915	Organismal Systems	Endocrine system
1	map04670	Leukocyte transendothelial migration	KEGG PATHWAY	1/121	214/17996	0.765986	0.826917	Organismal Systems	Immune system
1	map05140	Leishmaniasis	KEGG PATHWAY	1/121	229/17996	0.788776	0.841952	Human Diseases	Infectious disease: parasitic
1	map04611	Platelet activation	KEGG PATHWAY	1/121	239/17996	0.802731	0.852061	Organismal Systems	Immune system
1	map04926	Relaxin signaling pathway	KEGG PATHWAY	1/121	258/17996	0.826776	0.867886	Organismal Systems	Endocrine system
1	map04390	Hippo signaling pathway	KEGG PATHWAY	1/121	256/17996	0.824388	0.870188	Environmental Information Processing	Signal transduction
1	map04072	Phospholipase D signaling pathway	KEGG PATHWAY	1/121	276/17996	0.846865	0.879259	Environmental Information Processing	Signal transduction
1	map04713	Circadian entrainment	KEGG PATHWAY	1/121	272/17996	0.842611	0.879648	Organismal Systems	Environmental adaptation
1	map05010	Alzheimer disease	KEGG PATHWAY	1/121	340/17996	0.901307	0.92069	Human Diseases	Neurodegenerative disease
1	map04921	Oxytocin signaling pathway	KEGG PATHWAY	1/121	336/17996	0.898555	0.92284	Organismal Systems	Endocrine system
1	map04510	Focal adhesion	KEGG PATHWAY	1/121	333/17996	0.896441	0.925673	Cellular Processes	Cellular community - eukaryotes
1	map05203	Viral carcinogenesis	KEGG PATHWAY	1/121	371/17996	0.920269	0.935033	Human Diseases	Cancer: overview
1	map04810	Regulation of actin cytoskeleton	KEGG PATHWAY	1/121	383/17996	0.926597	0.936455	Cellular Processes	Cell motility
1	map05016	Huntington disease	KEGG PATHWAY	1/121	432/17996	0.947663	0.947663	Human Diseases	Neurodegenerative disease
1	map04020	Calcium signaling pathway	KEGG PATHWAY	1/121	429/17996	0.946566	0.951574	Environmental Information Processing	Signal transduction
