# Supplementary material for: The transcriptomic responses of blunt snout bream (Megalobrama amblycephala) to acute hypoxia stress alone, and in combination with bortezomib
Source: BMC Genomics. 2022 Feb 25;23:162. doi: 10.1186/s12864-022-08399-7 (PMC8876555; doi:10.1186/s12864-022-08399-7)
Supplement: Supplementary file 5 — Additional file 5. [file 12864_2022_8399_MOESM5_ESM.xlsx]

## Sheet: Additional file 5(a)
Additional file 5. (a) Up-regulated DEGs of “HB vs. NN” in 411 overlapping genes. 411 overlapping genes in “HB vs. NN” and “HN vs. NN”. NN, HN and HB denote normoxia-treated group, hypoxia-treated group, hypoxia-bortezomib-treated group.
Num	Pathway id	Description	Database	Ratio_in_study	Ratio_in_pop	Pvalue_uncorrected	Pvalue_corrected	First Category	Second Category
13	map05200	Pathways in cancer	KEGG PATHWAY	13/128	884/17996	0.010266	0.240518	Human Diseases	Cancer: overview
12	map04066	HIF-1 signaling pathway	KEGG PATHWAY	12/128	210/17996	3.37339e-08	5.53236e-06	Environmental Information Processing	Signal transduction
7	map05010	Alzheimer disease	KEGG PATHWAY	7/128	340/17996	0.0109109	0.198821	Human Diseases	Neurodegenerative disease
6	map04910	Insulin signaling pathway	KEGG PATHWAY	6/128	241/17996	0.00757741	0.207116	Organismal Systems	Endocrine system
6	map04151	PI3K-Akt signaling pathway	KEGG PATHWAY	6/128	561/17996	0.210232	0.663039	Environmental Information Processing	Signal transduction
5	map05211	Renal cell carcinoma	KEGG PATHWAY	5/128	122/17996	0.00179656	0.0982118	Human Diseases	Cancer: specific types
5	map00330	Arginine and proline metabolism	KEGG PATHWAY	5/128	119/17996	0.00160986	0.132009	Metabolism	Amino acid metabolism
5	map04922	Glucagon signaling pathway	KEGG PATHWAY	5/128	230/17996	0.0243564	0.285318	Organismal Systems	Endocrine system
5	map04310	Wnt signaling pathway	KEGG PATHWAY	5/128	248/17996	0.0322454	0.311073	Environmental Information Processing	Signal transduction
5	map04728	Dopaminergic synapse	KEGG PATHWAY	5/128	294/17996	0.0590336	0.440069	Organismal Systems	Nervous system
5	map04360	Axon guidance	KEGG PATHWAY	5/128	334/17996	0.0902356	0.493288	Organismal Systems	Development and regeneration
5	map04020	Calcium signaling pathway	KEGG PATHWAY	5/128	429/17996	0.190864	0.63881	Environmental Information Processing	Signal transduction
5	map04010	MAPK signaling pathway	KEGG PATHWAY	5/128	522/17996	0.314198	0.746789	Environmental Information Processing	Signal transduction
4	map04978	Mineral absorption	KEGG PATHWAY	4/128	74/17996	0.00191297	0.0784317	Organismal Systems	Digestive system
4	map00010	Glycolysis / Gluconeogenesis	KEGG PATHWAY	4/128	120/17996	0.0106404	0.218129	Metabolism	Carbohydrate metabolism
4	map05031	Amphetamine addiction	KEGG PATHWAY	4/128	155/17996	0.0248218	0.271385	Human Diseases	Substance dependence
4	map04142	Lysosome	KEGG PATHWAY	4/128	172/17996	0.0345035	0.314365	Cellular Processes	Transport and catabolism
4	map00190	Oxidative phosphorylation	KEGG PATHWAY	4/128	211/17996	0.0639552	0.456029	Metabolism	Energy metabolism
4	map05012	Parkinson disease	KEGG PATHWAY	4/128	238/17996	0.0901204	0.509646	Human Diseases	Neurodegenerative disease
4	map04725	Cholinergic synapse	KEGG PATHWAY	4/128	258/17996	0.112328	0.526337	Organismal Systems	Nervous system
4	map04932	Non-alcoholic fatty liver disease (NAFLD)	KEGG PATHWAY	4/128	261/17996	0.115853	0.527774	Human Diseases	Endocrine and metabolic disease
4	map04217	Necroptosis	KEGG PATHWAY	4/128	274/17996	0.131676	0.553715	Cellular Processes	Cell growth and death
4	map04713	Circadian entrainment	KEGG PATHWAY	4/128	272/17996	0.129185	0.557536	Organismal Systems	Environmental adaptation
4	map04921	Oxytocin signaling pathway	KEGG PATHWAY	4/128	336/17996	0.217477	0.660487	Organismal Systems	Endocrine system
4	map04714	Thermogenesis	KEGG PATHWAY	4/128	372/17996	0.272903	0.710415	Organismal Systems	Environmental adaptation
4	map05152	Tuberculosis	KEGG PATHWAY	4/128	392/17996	0.304713	0.745865	Human Diseases	Infectious disease: bacterial
4	map04024	cAMP signaling pathway	KEGG PATHWAY	4/128	423/17996	0.35471	0.765427	Environmental Information Processing	Signal transduction
4	map05016	Huntington disease	KEGG PATHWAY	4/128	432/17996	0.369274	0.776422	Human Diseases	Neurodegenerative disease
3	map04745	Phototransduction - fly	KEGG PATHWAY	3/128	69/17996	0.0130921	0.214711	Organismal Systems	Sensory system
3	map00030	Pentose phosphate pathway	KEGG PATHWAY	3/128	54/17996	0.00669347	0.219546	Metabolism	Carbohydrate metabolism
3	map00860	Porphyrin and chlorophyll metabolism	KEGG PATHWAY	3/128	77/17996	0.0175469	0.261608	Metabolism	Metabolism of cofactors and vitamins
3	map04740	Olfactory transduction	KEGG PATHWAY	3/128	91/17996	0.0271379	0.278163	Organismal Systems	Sensory system
3	map00270	Cysteine and methionine metabolism	KEGG PATHWAY	3/128	84/17996	0.0220557	0.301427	Metabolism	Amino acid metabolism
3	map05214	Glioma	KEGG PATHWAY	3/128	112/17996	0.0457856	0.395202	Human Diseases	Cancer: specific types
3	map04979	Cholesterol metabolism	KEGG PATHWAY	3/128	120/17996	0.0541919	0.423213	Organismal Systems	Digestive system
3	map04260	Cardiac muscle contraction	KEGG PATHWAY	3/128	156/17996	0.100079	0.512903	Organismal Systems	Circulatory system
3	map04720	Long-term potentiation	KEGG PATHWAY	3/128	161/17996	0.107391	0.518002	Organismal Systems	Nervous system
3	map04012	ErbB signaling pathway	KEGG PATHWAY	3/128	141/17996	0.0794469	0.521172	Environmental Information Processing	Signal transduction
3	map04971	Gastric acid secretion	KEGG PATHWAY	3/128	147/17996	0.0874561	0.551646	Organismal Systems	Digestive system
3	map04114	Oocyte meiosis	KEGG PATHWAY	3/128	179/17996	0.135327	0.55484	Cellular Processes	Cell growth and death
3	map04912	GnRH signaling pathway	KEGG PATHWAY	3/128	183/17996	0.141849	0.567394	Organismal Systems	Endocrine system
3	map04722	Neurotrophin signaling pathway	KEGG PATHWAY	3/128	202/17996	0.174163	0.62093	Organismal Systems	Nervous system
3	map04916	Melanogenesis	KEGG PATHWAY	3/128	207/17996	0.182993	0.625225	Organismal Systems	Endocrine system
3	map04925	Aldosterone synthesis and secretion	KEGG PATHWAY	3/128	205/17996	0.179446	0.626153	Organismal Systems	Endocrine system
3	map04911	Insulin secretion	KEGG PATHWAY	3/128	196/17996	0.163736	0.639352	Organismal Systems	Endocrine system
3	map04750	Inflammatory mediator regulation of TRP channels	KEGG PATHWAY	3/128	199/17996	0.168926	0.644276	Organismal Systems	Sensory system
3	map04152	AMPK signaling pathway	KEGG PATHWAY	3/128	222/17996	0.210155	0.675792	Environmental Information Processing	Signal transduction
3	map05145	Toxoplasmosis	KEGG PATHWAY	3/128	258/17996	0.278288	0.713112	Human Diseases	Infectious disease: parasitic
3	map00230	Purine metabolism	KEGG PATHWAY	3/128	240/17996	0.24382	0.714043	Metabolism	Nucleotide metabolism
3	map04140	Autophagy - animal	KEGG PATHWAY	3/128	238/17996	0.240032	0.715733	Cellular Processes	Transport and catabolism
3	map04934	Cushing syndrome	KEGG PATHWAY	3/128	265/17996	0.291831	0.736312	Human Diseases	Endocrine and metabolic disease
3	map04261	Adrenergic signaling in cardiomyocytes	KEGG PATHWAY	3/128	273/17996	0.307367	0.741296	Organismal Systems	Circulatory system
3	map04621	NOD-like receptor signaling pathway	KEGG PATHWAY	3/128	327/17996	0.411884	0.794693	Organismal Systems	Immune system
3	map05167	Kaposi sarcoma-associated herpesvirus infection	KEGG PATHWAY	3/128	375/17996	0.500633	0.829332	Human Diseases	Infectious disease: viral
3	map05205	Proteoglycans in cancer	KEGG PATHWAY	3/128	393/17996	0.532186	0.839216	Human Diseases	Cancer: overview
3	map05165	Human papillomavirus infection	KEGG PATHWAY	3/128	558/17996	0.762941	0.900161	Human Diseases	Infectious disease: viral
2	map00360	Phenylalanine metabolism	KEGG PATHWAY	2/128	33/17996	0.0229533	0.289565	Metabolism	Amino acid metabolism
2	map00350	Tyrosine metabolism	KEGG PATHWAY	2/128	51/17996	0.0510447	0.418567	Metabolism	Amino acid metabolism
2	map04710	Circadian rhythm	KEGG PATHWAY	2/128	61/17996	0.0700136	0.478426	Organismal Systems	Environmental adaptation
2	map05110	Vibrio cholerae infection	KEGG PATHWAY	2/128	78/17996	0.106427	0.528912	Human Diseases	Infectious disease: bacterial
2	map00051	Fructose and mannose metabolism	KEGG PATHWAY	2/128	70/17996	0.0887179	0.538879	Metabolism	Carbohydrate metabolism
2	map00520	Amino sugar and nucleotide sugar metabolism	KEGG PATHWAY	2/128	70/17996	0.0887179	0.538879	Metabolism	Carbohydrate metabolism
2	map04975	Fat digestion and absorption	KEGG PATHWAY	2/128	85/17996	0.122626	0.543531	Organismal Systems	Digestive system
2	map01524	Platinum drug resistance	KEGG PATHWAY	2/128	105/17996	0.171643	0.625543	Human Diseases	Drug resistance: antineoplastic
2	map00562	Inositol phosphate metabolism	KEGG PATHWAY	2/128	119/17996	0.207581	0.680867	Metabolism	Carbohydrate metabolism
2	map04064	NF-kappa B signaling pathway	KEGG PATHWAY	2/128	137/17996	0.254756	0.696332	Environmental Information Processing	Signal transduction
2	map04512	ECM-receptor interaction	KEGG PATHWAY	2/128	141/17996	0.265298	0.701757	Environmental Information Processing	Signaling molecules and interaction
2	map00983	Drug metabolism - other enzymes	KEGG PATHWAY	2/128	134/17996	0.246855	0.710249	Metabolism	Xenobiotics biodegradation and metabolism
2	map04070	Phosphatidylinositol signaling system	KEGG PATHWAY	2/128	161/17996	0.317875	0.744735	Environmental Information Processing	Signal transduction
2	map00260	Glycine, serine and threonine metabolism	KEGG PATHWAY	2/128	163/17996	0.323097	0.74631	Metabolism	Amino acid metabolism
2	map04612	Antigen processing and presentation	KEGG PATHWAY	2/128	172/17996	0.346467	0.757608	Organismal Systems	Immune system
2	map05032	Morphine addiction	KEGG PATHWAY	2/128	184/17996	0.377207	0.773274	Human Diseases	Substance dependence
2	map05034	Alcoholism	KEGG PATHWAY	2/128	215/17996	0.453579	0.799859	Human Diseases	Substance dependence
2	map04727	GABAergic synapse	KEGG PATHWAY	2/128	195/17996	0.40486	0.799964	Organismal Systems	Nervous system
2	map05162	Measles	KEGG PATHWAY	2/128	195/17996	0.40486	0.799964	Human Diseases	Infectious disease: viral
2	map04931	Insulin resistance	KEGG PATHWAY	2/128	192/17996	0.397373	0.804558	Human Diseases	Endocrine and metabolic disease
2	map04726	Serotonergic synapse	KEGG PATHWAY	2/128	237/17996	0.504478	0.811122	Organismal Systems	Nervous system
2	map04141	Protein processing in endoplasmic reticulum	KEGG PATHWAY	2/128	265/17996	0.564709	0.826895	Genetic Information Processing	Folding, sorting and degradation
2	map05418	Fluid shear stress and atherosclerosis	KEGG PATHWAY	2/128	261/17996	0.55643	0.829586	Human Diseases	Cardiovascular disease
2	map04210	Apoptosis	KEGG PATHWAY	2/128	250/17996	0.533098	0.832649	Cellular Processes	Cell growth and death
2	map05206	MicroRNAs in cancer	KEGG PATHWAY	2/128	260/17996	0.554343	0.834057	Human Diseases	Cancer: overview
2	map05225	Hepatocellular carcinoma	KEGG PATHWAY	2/128	258/17996	0.550148	0.83541	Human Diseases	Cancer: specific types
2	map04060	Cytokine-cytokine receptor interaction	KEGG PATHWAY	2/128	289/17996	0.612058	0.83648	Environmental Information Processing	Signaling molecules and interaction
2	map04068	FoxO signaling pathway	KEGG PATHWAY	2/128	232/17996	0.493176	0.851378	Environmental Information Processing	Signal transduction
2	map04150	mTOR signaling pathway	KEGG PATHWAY	2/128	232/17996	0.493176	0.851378	Environmental Information Processing	Signal transduction
2	map05164	Influenza A	KEGG PATHWAY	2/128	304/17996	0.639622	0.85982	Human Diseases	Infectious disease: viral
2	map04510	Focal adhesion	KEGG PATHWAY	2/128	333/17996	0.688551	0.875367	Cellular Processes	Cellular community - eukaryotes
2	map05163	Human cytomegalovirus infection	KEGG PATHWAY	2/128	413/17996	0.795883	0.894005	Human Diseases	Infectious disease: viral
2	map05166	Human T-cell leukemia virus 1 infection	KEGG PATHWAY	2/128	404/17996	0.785667	0.894788	Human Diseases	Infectious disease: viral
2	map05168	Herpes simplex virus 1 infection	KEGG PATHWAY	2/128	409/17996	0.791396	0.895097	Human Diseases	Infectious disease: viral
2	map04080	Neuroactive ligand-receptor interaction	KEGG PATHWAY	2/128	486/17996	0.864053	0.908363	Environmental Information Processing	Signaling molecules and interaction
1	map00400	Phenylalanine, tyrosine and tryptophan biosynthesis	KEGG PATHWAY	1/128	14/17996	0.0951352	0.503296	Metabolism	Amino acid metabolism
1	map00900	Terpenoid backbone biosynthesis	KEGG PATHWAY	1/128	26/17996	0.169494	0.631751	Metabolism	Metabolism of terpenoids and polyketides
1	map00340	Histidine metabolism	KEGG PATHWAY	1/128	34/17996	0.215665	0.667341	Metabolism	Amino acid metabolism
1	map00061	Fatty acid biosynthesis	KEGG PATHWAY	1/128	43/17996	0.264569	0.7113	Metabolism	Lipid metabolism
1	map00970	Aminoacyl-tRNA biosynthesis	KEGG PATHWAY	1/128	41/17996	0.25397	0.718122	Genetic Information Processing	Translation
1	map00760	Nicotinate and nicotinamide metabolism	KEGG PATHWAY	1/128	41/17996	0.25397	0.718122	Metabolism	Metabolism of cofactors and vitamins
1	map04215	Apoptosis - multiple species	KEGG PATHWAY	1/128	50/17996	0.300503	0.746705	Cellular Processes	Cell growth and death
1	map00053	Ascorbate and aldarate metabolism	KEGG PATHWAY	1/128	57/17996	0.334694	0.762359	Metabolism	Carbohydrate metabolism
1	map00020	Citrate cycle (TCA cycle)	KEGG PATHWAY	1/128	58/17996	0.339442	0.762581	Metabolism	Carbohydrate metabolism
1	map00052	Galactose metabolism	KEGG PATHWAY	1/128	59/17996	0.344155	0.762722	Metabolism	Carbohydrate metabolism
1	map00640	Propanoate metabolism	KEGG PATHWAY	1/128	79/17996	0.43172	0.778044	Metabolism	Carbohydrate metabolism
1	map00250	Alanine, aspartate and glutamate metabolism	KEGG PATHWAY	1/128	66/17996	0.376228	0.781031	Metabolism	Amino acid metabolism
1	map00040	Pentose and glucuronate interconversions	KEGG PATHWAY	1/128	64/17996	0.367227	0.782145	Metabolism	Carbohydrate metabolism
1	map00500	Starch and sucrose metabolism	KEGG PATHWAY	1/128	71/17996	0.39818	0.796361	Metabolism	Carbohydrate metabolism
1	map02010	ABC transporters	KEGG PATHWAY	1/128	78/17996	0.427631	0.796949	Environmental Information Processing	Membrane transport
1	map04214	Apoptosis - fly	KEGG PATHWAY	1/128	78/17996	0.427631	0.796949	Cellular Processes	Cell growth and death
1	map00630	Glyoxylate and dicarboxylate metabolism	KEGG PATHWAY	1/128	78/17996	0.427631	0.796949	Metabolism	Carbohydrate metabolism
1	map00280	Valine, leucine and isoleucine degradation	KEGG PATHWAY	1/128	83/17996	0.447787	0.798229	Metabolism	Amino acid metabolism
1	map00380	Tryptophan metabolism	KEGG PATHWAY	1/128	76/17996	0.419366	0.79972	Metabolism	Amino acid metabolism
1	map00220	Arginine biosynthesis	KEGG PATHWAY	1/128	76/17996	0.419366	0.79972	Metabolism	Amino acid metabolism
1	map05014	Amyotrophic lateral sclerosis (ALS)	KEGG PATHWAY	1/128	119/17996	0.573542	0.817921	Human Diseases	Neurodegenerative disease
1	map04213	Longevity regulating pathway - multiple species	KEGG PATHWAY	1/128	119/17996	0.573542	0.817921	Organismal Systems	Aging
1	map04920	Adipocytokine signaling pathway	KEGG PATHWAY	1/128	123/17996	0.585627	0.820878	Organismal Systems	Endocrine system
1	map03008	Ribosome biogenesis in eukaryotes	KEGG PATHWAY	1/128	89/17996	0.471047	0.821827	Genetic Information Processing	Translation
1	map00480	Glutathione metabolism	KEGG PATHWAY	1/128	114/17996	0.557944	0.82435	Metabolism	Metabolism of other amino acids
1	map00982	Drug metabolism - cytochrome P450	KEGG PATHWAY	1/128	108/17996	0.538478	0.82533	Metabolism	Xenobiotics biodegradation and metabolism
1	map00310	Lysine degradation	KEGG PATHWAY	1/128	98/17996	0.504126	0.826767	Metabolism	Amino acid metabolism
1	map00620	Pyruvate metabolism	KEGG PATHWAY	1/128	98/17996	0.504126	0.826767	Metabolism	Carbohydrate metabolism
1	map05230	Central carbon metabolism in cancer	KEGG PATHWAY	1/128	118/17996	0.570467	0.827934	Human Diseases	Cancer: overview
1	map00240	Pyrimidine metabolism	KEGG PATHWAY	1/128	118/17996	0.570467	0.827934	Metabolism	Nucleotide metabolism
1	map00590	Arachidonic acid metabolism	KEGG PATHWAY	1/128	107/17996	0.535152	0.82797	Metabolism	Lipid metabolism
1	map04212	Longevity regulating pathway - worm	KEGG PATHWAY	1/128	128/17996	0.600255	0.834253	Organismal Systems	Aging
1	map01521	EGFR tyrosine kinase inhibitor resistance	KEGG PATHWAY	1/128	134/17996	0.617134	0.836447	Human Diseases	Drug resistance: antineoplastic
1	map04115	p53 signaling pathway	KEGG PATHWAY	1/128	97/17996	0.500554	0.837662	Cellular Processes	Cell growth and death
1	map05030	Cocaine addiction	KEGG PATHWAY	1/128	96/17996	0.496957	0.840216	Human Diseases	Substance dependence
1	map03018	RNA degradation	KEGG PATHWAY	1/128	105/17996	0.528428	0.84138	Genetic Information Processing	Folding, sorting and degradation
1	map05412	Arrhythmogenic right ventricular cardiomyopathy (ARVC)	KEGG PATHWAY	1/128	132/17996	0.611588	0.842861	Human Diseases	Cardiovascular disease
1	map04918	Thyroid hormone synthesis	KEGG PATHWAY	1/128	146/17996	0.6488	0.851226	Organismal Systems	Endocrine system
1	map05410	Hypertrophic cardiomyopathy (HCM)	KEGG PATHWAY	1/128	145/17996	0.646264	0.854736	Human Diseases	Cardiovascular disease
1	map04350	TGF-beta signaling pathway	KEGG PATHWAY	1/128	143/17996	0.641136	0.854848	Environmental Information Processing	Signal transduction
1	map04630	Jak-STAT signaling pathway	KEGG PATHWAY	1/128	186/17996	0.736732	0.875537	Environmental Information Processing	Signal transduction
1	map04668	TNF signaling pathway	KEGG PATHWAY	1/128	161/17996	0.684751	0.877338	Environmental Information Processing	Signal transduction
1	map04520	Adherens junction	KEGG PATHWAY	1/128	167/17996	0.698087	0.880663	Cellular Processes	Cellular community - eukaryotes
1	map03040	Spliceosome	KEGG PATHWAY	1/128	160/17996	0.682473	0.881303	Genetic Information Processing	Transcription
1	map04211	Longevity regulating pathway	KEGG PATHWAY	1/128	158/17996	0.677866	0.882302	Organismal Systems	Aging
1	map05414	Dilated cardiomyopathy (DCM)	KEGG PATHWAY	1/128	176/17996	0.717048	0.884179	Human Diseases	Cardiovascular disease
1	map04380	Osteoclast differentiation	KEGG PATHWAY	1/128	179/17996	0.723102	0.88499	Organismal Systems	Development and regeneration
1	map05146	Amoebiasis	KEGG PATHWAY	1/128	185/17996	0.734827	0.886115	Human Diseases	Infectious disease: parasitic
1	map05160	Hepatitis C	KEGG PATHWAY	1/128	185/17996	0.734827	0.886115	Human Diseases	Infectious disease: viral
1	map05224	Breast cancer	KEGG PATHWAY	1/128	228/17996	0.805608	0.886709	Human Diseases	Cancer: specific types
1	map03010	Ribosome	KEGG PATHWAY	1/128	225/17996	0.801346	0.887978	Genetic Information Processing	Translation
1	map05134	Legionellosis	KEGG PATHWAY	1/128	183/17996	0.730974	0.887998	Human Diseases	Infectious disease: bacterial
1	map05226	Gastric cancer	KEGG PATHWAY	1/128	233/17996	0.81251	0.888345	Human Diseases	Cancer: specific types
1	map04915	Estrogen signaling pathway	KEGG PATHWAY	1/128	233/17996	0.81251	0.888345	Organismal Systems	Endocrine system
1	map04928	Parathyroid hormone synthesis, secretion and action	KEGG PATHWAY	1/128	224/17996	0.799905	0.892411	Organismal Systems	Endocrine system
1	map05222	Small cell lung cancer	KEGG PATHWAY	1/128	174/17996	0.712939	0.892534	Human Diseases	Cancer: specific types
1	map04933	AGE-RAGE signaling pathway in diabetic complications	KEGG PATHWAY	1/128	174/17996	0.712939	0.892534	Human Diseases	Endocrine and metabolic disease
1	map03013	RNA transport	KEGG PATHWAY	1/128	210/17996	0.778605	0.899234	Genetic Information Processing	Translation
1	map04071	Sphingolipid signaling pathway	KEGG PATHWAY	1/128	210/17996	0.778605	0.899234	Environmental Information Processing	Signal transduction
1	map05142	Chagas disease (American trypanosomiasis)	KEGG PATHWAY	1/128	279/17996	0.865626	0.904221	Human Diseases	Infectious disease: parasitic
1	map04062	Chemokine signaling pathway	KEGG PATHWAY	1/128	265/17996	0.851276	0.906553	Organismal Systems	Immune system
1	map04724	Glutamatergic synapse	KEGG PATHWAY	1/128	291/17996	0.876827	0.910125	Organismal Systems	Nervous system
1	map04926	Relaxin signaling pathway	KEGG PATHWAY	1/128	258/17996	0.84354	0.910136	Organismal Systems	Endocrine system
1	map05202	Transcriptional misregulation in cancer	KEGG PATHWAY	1/128	263/17996	0.849105	0.910152	Human Diseases	Cancer: overview
1	map04550	Signaling pathways regulating pluripotency of stem cells	KEGG PATHWAY	1/128	209/17996	0.777	0.9102	Cellular Processes	Cellular community - eukaryotes
1	map04919	Thyroid hormone signaling pathway	KEGG PATHWAY	1/128	209/17996	0.777	0.9102	Organismal Systems	Endocrine system
1	map04723	Retrograde endocannabinoid signaling	KEGG PATHWAY	1/128	299/17996	0.883775	0.911567	Organismal Systems	Nervous system
1	map04072	Phospholipase D signaling pathway	KEGG PATHWAY	1/128	276/17996	0.862672	0.912762	Environmental Information Processing	Signal transduction
1	map04530	Tight junction	KEGG PATHWAY	1/128	331/17996	0.907886	0.930583	Cellular Processes	Cellular community - eukaryotes
1	map04014	Ras signaling pathway	KEGG PATHWAY	1/128	359/17996	0.924868	0.936286	Environmental Information Processing	Signal transduction
1	map04514	Cell adhesion molecules (CAMs)	KEGG PATHWAY	1/128	357/17996	0.923765	0.940978	Environmental Information Processing	Signaling molecules and interaction
1	map04810	Regulation of actin cytoskeleton	KEGG PATHWAY	1/128	383/17996	0.936925	0.942673	Cellular Processes	Cell motility
1	map04144	Endocytosis	KEGG PATHWAY	1/128	418/17996	0.951148	0.951148	Cellular Processes	Transport and catabolism

## Sheet: Additional file 5(b)
Additional file 5. (b) Down-regulated DEGs of “HB vs. NN” in 411 overlapping genes. 411 overlapping genes in “HB vs. NN” and “HN vs. NN”. NN, HN and HB denote normoxia-treated group, hypoxia-treated group, hypoxia-bortezomib-treated group.
Num	Pathway id	Description	Database	Ratio_in_study	Ratio_in_pop	Pvalue_uncorrected	Pvalue_corrected	First Category	Second Category
9	map04152	AMPK signaling pathway	KEGG PATHWAY	9/105	222/17996	6.06214e-06	0.00111543	Environmental Information Processing	Signal transduction
8	map05200	Pathways in cancer	KEGG PATHWAY	8/105	884/17996	0.144548	0.474942	Human Diseases	Cancer: overview
6	map00071	Fatty acid degradation	KEGG PATHWAY	6/105	85/17996	1.02858e-05	0.000946297	Metabolism	Lipid metabolism
6	map04931	Insulin resistance	KEGG PATHWAY	6/105	192/17996	0.000915373	0.0561429	Human Diseases	Endocrine and metabolic disease
6	map04922	Glucagon signaling pathway	KEGG PATHWAY	6/105	230/17996	0.00229523	0.0844645	Organismal Systems	Endocrine system
6	map04714	Thermogenesis	KEGG PATHWAY	6/105	372/17996	0.0218249	0.211357	Organismal Systems	Environmental adaptation
5	map03320	PPAR signaling pathway	KEGG PATHWAY	5/105	144/17996	0.00155605	0.0715783	Organismal Systems	Endocrine system
5	map04722	Neurotrophin signaling pathway	KEGG PATHWAY	5/105	202/17996	0.00661884	0.135319	Organismal Systems	Nervous system
5	map04919	Thyroid hormone signaling pathway	KEGG PATHWAY	5/105	209/17996	0.00761484	0.140113	Organismal Systems	Endocrine system
5	map04750	Inflammatory mediator regulation of TRP channels	KEGG PATHWAY	5/105	199/17996	0.00622144	0.143093	Organismal Systems	Sensory system
5	map04910	Insulin signaling pathway	KEGG PATHWAY	5/105	241/17996	0.0135131	0.177601	Organismal Systems	Endocrine system
5	map04360	Axon guidance	KEGG PATHWAY	5/105	334/17996	0.0459981	0.325525	Organismal Systems	Development and regeneration
5	map05165	Human papillomavirus infection	KEGG PATHWAY	5/105	558/17996	0.226815	0.508952	Human Diseases	Infectious disease: viral
4	map04920	Adipocytokine signaling pathway	KEGG PATHWAY	4/105	123/17996	0.00584219	0.153566	Organismal Systems	Endocrine system
4	map04979	Cholesterol metabolism	KEGG PATHWAY	4/105	120/17996	0.00535671	0.164272	Organismal Systems	Digestive system
4	map04211	Longevity regulating pathway	KEGG PATHWAY	4/105	158/17996	0.013785	0.169096	Organismal Systems	Aging
4	map00564	Glycerophospholipid metabolism	KEGG PATHWAY	4/105	165/17996	0.0159252	0.18314	Metabolism	Lipid metabolism
4	map04550	Signaling pathways regulating pluripotency of stem cells	KEGG PATHWAY	4/105	209/17996	0.0340923	0.261374	Cellular Processes	Cellular community - eukaryotes
4	map04310	Wnt signaling pathway	KEGG PATHWAY	4/105	248/17996	0.0573453	0.363846	Environmental Information Processing	Signal transduction
4	map04934	Cushing syndrome	KEGG PATHWAY	4/105	265/17996	0.0695924	0.388031	Human Diseases	Endocrine and metabolic disease
4	map04014	Ras signaling pathway	KEGG PATHWAY	4/105	359/17996	0.158095	0.44075	Environmental Information Processing	Signal transduction
4	map05167	Kaposi sarcoma-associated herpesvirus infection	KEGG PATHWAY	4/105	375/17996	0.176119	0.476559	Human Diseases	Infectious disease: viral
4	map05205	Proteoglycans in cancer	KEGG PATHWAY	4/105	393/17996	0.197195	0.49704	Human Diseases	Cancer: overview
4	map04024	cAMP signaling pathway	KEGG PATHWAY	4/105	423/17996	0.233904	0.512361	Environmental Information Processing	Signal transduction
4	map04010	MAPK signaling pathway	KEGG PATHWAY	4/105	522/17996	0.363147	0.630368	Environmental Information Processing	Signal transduction
4	map04151	PI3K-Akt signaling pathway	KEGG PATHWAY	4/105	561/17996	0.414848	0.658035	Environmental Information Processing	Signal transduction
3	map00280	Valine, leucine and isoleucine degradation	KEGG PATHWAY	3/105	83/17996	0.0126548	0.179114	Metabolism	Amino acid metabolism
3	map00640	Propanoate metabolism	KEGG PATHWAY	3/105	79/17996	0.0110751	0.185256	Metabolism	Carbohydrate metabolism
3	map04913	Ovarian steroidogenesis	KEGG PATHWAY	3/105	103/17996	0.0224118	0.206188	Organismal Systems	Endocrine system
3	map00010	Glycolysis / Gluconeogenesis	KEGG PATHWAY	3/105	120/17996	0.0331703	0.265362	Metabolism	Carbohydrate metabolism
3	map05230	Central carbon metabolism in cancer	KEGG PATHWAY	3/105	118/17996	0.0317874	0.265858	Human Diseases	Cancer: overview
3	map04012	ErbB signaling pathway	KEGG PATHWAY	3/105	141/17996	0.0495375	0.337589	Environmental Information Processing	Signal transduction
3	map04070	Phosphatidylinositol signaling system	KEGG PATHWAY	3/105	161/17996	0.0681326	0.391763	Environmental Information Processing	Signal transduction
3	map04933	AGE-RAGE signaling pathway in diabetic complications	KEGG PATHWAY	3/105	174/17996	0.0816842	0.395523	Human Diseases	Endocrine and metabolic disease
3	map04146	Peroxisome	KEGG PATHWAY	3/105	170/17996	0.0773973	0.406888	Cellular Processes	Transport and catabolism
3	map04630	Jak-STAT signaling pathway	KEGG PATHWAY	3/105	186/17996	0.0951416	0.426977	Environmental Information Processing	Signal transduction
3	map05160	Hepatitis C	KEGG PATHWAY	3/105	185/17996	0.093987	0.43234	Human Diseases	Infectious disease: viral
3	map04140	Autophagy - animal	KEGG PATHWAY	3/105	238/17996	0.162336	0.445817	Cellular Processes	Transport and catabolism
3	map05226	Gastric cancer	KEGG PATHWAY	3/105	233/17996	0.155341	0.446604	Human Diseases	Cancer: specific types
3	map04068	FoxO signaling pathway	KEGG PATHWAY	3/105	232/17996	0.153953	0.456894	Environmental Information Processing	Signal transduction
3	map04150	mTOR signaling pathway	KEGG PATHWAY	3/105	232/17996	0.153953	0.456894	Environmental Information Processing	Signal transduction
3	map05161	Hepatitis B	KEGG PATHWAY	3/105	211/17996	0.125812	0.462987	Human Diseases	Infectious disease: viral
3	map04210	Apoptosis	KEGG PATHWAY	3/105	250/17996	0.179499	0.478665	Cellular Processes	Cell growth and death
3	map05224	Breast cancer	KEGG PATHWAY	3/105	228/17996	0.148445	0.47919	Human Diseases	Cancer: specific types
3	map04925	Aldosterone synthesis and secretion	KEGG PATHWAY	3/105	205/17996	0.118149	0.483099	Organismal Systems	Endocrine system
3	map04071	Sphingolipid signaling pathway	KEGG PATHWAY	3/105	210/17996	0.124522	0.487491	Environmental Information Processing	Signal transduction
3	map05225	Hepatocellular carcinoma	KEGG PATHWAY	3/105	258/17996	0.191209	0.488646	Human Diseases	Cancer: specific types
3	map05202	Transcriptional misregulation in cancer	KEGG PATHWAY	3/105	263/17996	0.198626	0.49388	Human Diseases	Cancer: overview
3	map04218	Cellular senescence	KEGG PATHWAY	3/105	275/17996	0.2167	0.504719	Cellular Processes	Cell growth and death
3	map04217	Necroptosis	KEGG PATHWAY	3/105	274/17996	0.21518	0.507605	Cellular Processes	Cell growth and death
3	map04530	Tight junction	KEGG PATHWAY	3/105	331/17996	0.304474	0.6024	Cellular Processes	Cellular community - eukaryotes
3	map05169	Epstein-Barr virus infection	KEGG PATHWAY	3/105	331/17996	0.304474	0.6024	Human Diseases	Infectious disease: viral
3	map04015	Rap1 signaling pathway	KEGG PATHWAY	3/105	433/17996	0.464953	0.643243	Environmental Information Processing	Signal transduction
3	map05166	Human T-cell leukemia virus 1 infection	KEGG PATHWAY	3/105	404/17996	0.420391	0.655525	Human Diseases	Infectious disease: viral
3	map05152	Tuberculosis	KEGG PATHWAY	3/105	392/17996	0.401601	0.659772	Human Diseases	Infectious disease: bacterial
2	map00670	One carbon pool by folate	KEGG PATHWAY	2/105	29/17996	0.0123551	0.189445	Metabolism	Metabolism of cofactors and vitamins
2	map00790	Folate biosynthesis	KEGG PATHWAY	2/105	37/17996	0.0196648	0.212843	Metabolism	Metabolism of cofactors and vitamins
2	map01523	Antifolate resistance	KEGG PATHWAY	2/105	39/17996	0.0217153	0.221979	Human Diseases	Drug resistance: antineoplastic
2	map00650	Butanoate metabolism	KEGG PATHWAY	2/105	44/17996	0.027207	0.238385	Metabolism	Carbohydrate metabolism
2	map00410	beta-Alanine metabolism	KEGG PATHWAY	2/105	54/17996	0.0396434	0.291775	Metabolism	Metabolism of other amino acids
2	map00591	Linoleic acid metabolism	KEGG PATHWAY	2/105	64/17996	0.0538071	0.35359	Metabolism	Lipid metabolism
2	map05216	Thyroid cancer	KEGG PATHWAY	2/105	67/17996	0.0583577	0.357927	Human Diseases	Cancer: specific types
2	map04973	Carbohydrate digestion and absorption	KEGG PATHWAY	2/105	81/17996	0.0812012	0.403811	Organismal Systems	Digestive system
2	map04977	Vitamin digestion and absorption	KEGG PATHWAY	2/105	78/17996	0.0760991	0.41183	Organismal Systems	Digestive system
2	map04975	Fat digestion and absorption	KEGG PATHWAY	2/105	85/17996	0.0881632	0.415949	Organismal Systems	Digestive system
2	map04620	Toll-like receptor signaling pathway	KEGG PATHWAY	2/105	121/17996	0.157233	0.44509	Organismal Systems	Immune system
2	map05221	Acute myeloid leukemia	KEGG PATHWAY	2/105	94/17996	0.104436	0.446889	Human Diseases	Cancer: specific types
2	map05213	Endometrial cancer	KEGG PATHWAY	2/105	97/17996	0.11003	0.460127	Human Diseases	Cancer: specific types
2	map00590	Arachidonic acid metabolism	KEGG PATHWAY	2/105	107/17996	0.129216	0.466189	Metabolism	Lipid metabolism
2	map04662	B cell receptor signaling pathway	KEGG PATHWAY	2/105	119/17996	0.15316	0.469691	Organismal Systems	Immune system
2	map04213	Longevity regulating pathway - multiple species	KEGG PATHWAY	2/105	119/17996	0.15316	0.469691	Organismal Systems	Aging
2	map04917	Prolactin signaling pathway	KEGG PATHWAY	2/105	118/17996	0.151132	0.479453	Organismal Systems	Endocrine system
2	map01524	Platinum drug resistance	KEGG PATHWAY	2/105	105/17996	0.125317	0.480382	Human Diseases	Drug resistance: antineoplastic
2	map04923	Regulation of lipolysis in adipocytes	KEGG PATHWAY	2/105	105/17996	0.125317	0.480382	Organismal Systems	Endocrine system
2	map05214	Glioma	KEGG PATHWAY	2/105	112/17996	0.139083	0.482854	Human Diseases	Cancer: specific types
2	map05212	Pancreatic cancer	KEGG PATHWAY	2/105	112/17996	0.139083	0.482854	Human Diseases	Cancer: specific types
2	map05220	Chronic myeloid leukemia	KEGG PATHWAY	2/105	111/17996	0.137096	0.485109	Human Diseases	Cancer: specific types
2	map04927	Cortisol synthesis and secretion	KEGG PATHWAY	2/105	136/17996	0.188366	0.48816	Organismal Systems	Endocrine system
2	map05210	Colorectal cancer	KEGG PATHWAY	2/105	135/17996	0.186263	0.489605	Human Diseases	Cancer: specific types
2	map04013	MAPK signaling pathway - fly	KEGG PATHWAY	2/105	142/17996	0.201053	0.49325	Environmental Information Processing	Signal transduction
2	map00830	Retinol metabolism	KEGG PATHWAY	2/105	104/17996	0.123379	0.493515	Metabolism	Metabolism of cofactors and vitamins
2	map04976	Bile secretion	KEGG PATHWAY	2/105	145/17996	0.207434	0.50221	Organismal Systems	Digestive system
2	map05215	Prostate cancer	KEGG PATHWAY	2/105	154/17996	0.226699	0.514971	Human Diseases	Cancer: specific types
2	map04668	TNF signaling pathway	KEGG PATHWAY	2/105	161/17996	0.241774	0.523369	Environmental Information Processing	Signal transduction
2	map04142	Lysosome	KEGG PATHWAY	2/105	172/17996	0.265545	0.555231	Cellular Processes	Transport and catabolism
2	map05222	Small cell lung cancer	KEGG PATHWAY	2/105	174/17996	0.269872	0.557937	Human Diseases	Cancer: specific types
2	map04380	Osteoclast differentiation	KEGG PATHWAY	2/105	179/17996	0.280684	0.567538	Organismal Systems	Development and regeneration
2	map04625	C-type lectin receptor signaling pathway	KEGG PATHWAY	2/105	182/17996	0.287168	0.574335	Organismal Systems	Immune system
2	map05162	Measles	KEGG PATHWAY	2/105	195/17996	0.315175	0.604085	Human Diseases	Infectious disease: viral
2	map04916	Melanogenesis	KEGG PATHWAY	2/105	207/17996	0.340818	0.61481	Organismal Systems	Endocrine system
2	map04066	HIF-1 signaling pathway	KEGG PATHWAY	2/105	210/17996	0.347187	0.620217	Environmental Information Processing	Signal transduction
2	map04928	Parathyroid hormone synthesis, secretion and action	KEGG PATHWAY	2/105	224/17996	0.376625	0.63577	Organismal Systems	Endocrine system
2	map05418	Fluid shear stress and atherosclerosis	KEGG PATHWAY	2/105	261/17996	0.451555	0.639124	Human Diseases	Cardiovascular disease
2	map04932	Non-alcoholic fatty liver disease (NAFLD)	KEGG PATHWAY	2/105	261/17996	0.451555	0.639124	Human Diseases	Endocrine and metabolic disease
2	map04062	Chemokine signaling pathway	KEGG PATHWAY	2/105	265/17996	0.45936	0.64032	Organismal Systems	Immune system
2	map05206	MicroRNAs in cancer	KEGG PATHWAY	2/105	260/17996	0.449594	0.651381	Human Diseases	Cancer: overview
2	map04261	Adrenergic signaling in cardiomyocytes	KEGG PATHWAY	2/105	273/17996	0.474777	0.651933	Organismal Systems	Circulatory system
2	map05145	Toxoplasmosis	KEGG PATHWAY	2/105	258/17996	0.445661	0.656012	Human Diseases	Infectious disease: parasitic
2	map04725	Cholinergic synapse	KEGG PATHWAY	2/105	258/17996	0.445661	0.656012	Organismal Systems	Nervous system
2	map04726	Serotonergic synapse	KEGG PATHWAY	2/105	237/17996	0.403474	0.656984	Organismal Systems	Nervous system
2	map04390	Hippo signaling pathway	KEGG PATHWAY	2/105	256/17996	0.441712	0.660772	Environmental Information Processing	Signal transduction
2	map05164	Influenza A	KEGG PATHWAY	2/105	304/17996	0.531958	0.675036	Human Diseases	Infectious disease: viral
2	map04728	Dopaminergic synapse	KEGG PATHWAY	2/105	294/17996	0.513971	0.675505	Organismal Systems	Nervous system
2	map04621	NOD-like receptor signaling pathway	KEGG PATHWAY	2/105	327/17996	0.5716	0.710638	Organismal Systems	Immune system
2	map05163	Human cytomegalovirus infection	KEGG PATHWAY	2/105	413/17996	0.69809	0.783222	Human Diseases	Infectious disease: viral
1	map00072	Synthesis and degradation of ketone bodies	KEGG PATHWAY	1/105	14/17996	0.0786854	0.40217	Metabolism	Lipid metabolism
1	map00440	Phosphonate and phosphinate metabolism	KEGG PATHWAY	1/105	12/17996	0.0678319	0.402615	Metabolism	Metabolism of other amino acids
1	map00770	Pantothenate and CoA biosynthesis	KEGG PATHWAY	1/105	18/17996	0.100018	0.438175	Metabolism	Metabolism of cofactors and vitamins
1	map00100	Steroid biosynthesis	KEGG PATHWAY	1/105	28/17996	0.151234	0.471644	Metabolism	Lipid metabolism
1	map00900	Terpenoid backbone biosynthesis	KEGG PATHWAY	1/105	26/17996	0.141227	0.472469	Metabolism	Metabolism of terpenoids and polyketides
1	map00592	alpha-Linolenic acid metabolism	KEGG PATHWAY	1/105	42/17996	0.21812	0.501675	Metabolism	Lipid metabolism
1	map00760	Nicotinate and nicotinamide metabolism	KEGG PATHWAY	1/105	41/17996	0.21352	0.51023	Metabolism	Metabolism of cofactors and vitamins
1	map00120	Primary bile acid biosynthesis	KEGG PATHWAY	1/105	45/17996	0.231758	0.513777	Metabolism	Lipid metabolism
1	map01040	Biosynthesis of unsaturated fatty acids	KEGG PATHWAY	1/105	51/17996	0.258332	0.552711	Metabolism	Lipid metabolism
1	map00030	Pentose phosphate pathway	KEGG PATHWAY	1/105	54/17996	0.271276	0.554609	Metabolism	Carbohydrate metabolism
1	map00062	Fatty acid elongation	KEGG PATHWAY	1/105	52/17996	0.262672	0.555536	Metabolism	Lipid metabolism
1	map00040	Pentose and glucuronate interconversions	KEGG PATHWAY	1/105	64/17996	0.312827	0.605896	Metabolism	Carbohydrate metabolism
1	map04960	Aldosterone-regulated sodium reabsorption	KEGG PATHWAY	1/105	66/17996	0.320851	0.608624	Organismal Systems	Excretory system
1	map03410	Base excision repair	KEGG PATHWAY	1/105	73/17996	0.348211	0.616066	Genetic Information Processing	Replication and repair
1	map00565	Ether lipid metabolism	KEGG PATHWAY	1/105	71/17996	0.340507	0.62033	Metabolism	Lipid metabolism
1	map04745	Phototransduction - fly	KEGG PATHWAY	1/105	69/17996	0.332713	0.624686	Organismal Systems	Sensory system
1	map00051	Fructose and mannose metabolism	KEGG PATHWAY	1/105	70/17996	0.336622	0.62564	Metabolism	Carbohydrate metabolism
1	map05219	Bladder cancer	KEGG PATHWAY	1/105	70/17996	0.336622	0.62564	Human Diseases	Cancer: specific types
1	map00380	Tryptophan metabolism	KEGG PATHWAY	1/105	76/17996	0.3596	0.630157	Metabolism	Amino acid metabolism
1	map04214	Apoptosis - fly	KEGG PATHWAY	1/105	78/17996	0.367083	0.631246	Cellular Processes	Cell growth and death
1	map00630	Glyoxylate and dicarboxylate metabolism	KEGG PATHWAY	1/105	78/17996	0.367083	0.631246	Metabolism	Carbohydrate metabolism
1	map00561	Glycerolipid metabolism	KEGG PATHWAY	1/105	83/17996	0.385414	0.644692	Metabolism	Lipid metabolism
1	map00270	Cysteine and methionine metabolism	KEGG PATHWAY	1/105	84/17996	0.389016	0.644856	Metabolism	Amino acid metabolism
1	map05223	Non-small cell lung cancer	KEGG PATHWAY	1/105	102/17996	0.450398	0.647448	Human Diseases	Cancer: specific types
1	map04930	Type II diabetes mellitus	KEGG PATHWAY	1/105	102/17996	0.450398	0.647448	Human Diseases	Endocrine and metabolic disease
1	map04391	Hippo signaling pathway - fly	KEGG PATHWAY	1/105	112/17996	0.481818	0.651871	Environmental Information Processing	Signal transduction
1	map04664	Fc epsilon RI signaling pathway	KEGG PATHWAY	1/105	111/17996	0.478757	0.652529	Organismal Systems	Immune system
1	map03015	mRNA surveillance pathway	KEGG PATHWAY	1/105	92/17996	0.417093	0.655941	Genetic Information Processing	Translation
1	map04370	VEGF signaling pathway	KEGG PATHWAY	1/105	100/17996	0.443892	0.658678	Environmental Information Processing	Signal transduction
1	map04740	Olfactory transduction	KEGG PATHWAY	1/105	91/17996	0.413655	0.661847	Organismal Systems	Sensory system
1	map04961	Endocrine and other factor-regulated calcium reabsorption	KEGG PATHWAY	1/105	90/17996	0.410196	0.662071	Organismal Systems	Excretory system
1	map05321	Inflammatory bowel disease (IBD)	KEGG PATHWAY	1/105	96/17996	0.430649	0.665877	Human Diseases	Immune disease
1	map05014	Amyotrophic lateral sclerosis (ALS)	KEGG PATHWAY	1/105	119/17996	0.502746	0.670328	Human Diseases	Neurodegenerative disease
1	map00310	Lysine degradation	KEGG PATHWAY	1/105	98/17996	0.437309	0.67054	Metabolism	Amino acid metabolism
1	map00620	Pyruvate metabolism	KEGG PATHWAY	1/105	98/17996	0.437309	0.67054	Metabolism	Carbohydrate metabolism
1	map05217	Basal cell carcinoma	KEGG PATHWAY	1/105	98/17996	0.437309	0.67054	Human Diseases	Cancer: specific types
1	map00240	Pyrimidine metabolism	KEGG PATHWAY	1/105	118/17996	0.499808	0.671275	Metabolism	Nucleotide metabolism
1	map05218	Melanoma	KEGG PATHWAY	1/105	124/17996	0.51718	0.674902	Human Diseases	Cancer: specific types
1	map04212	Longevity regulating pathway - worm	KEGG PATHWAY	1/105	128/17996	0.528428	0.675213	Organismal Systems	Aging
1	map05211	Renal cell carcinoma	KEGG PATHWAY	1/105	122/17996	0.511457	0.677036	Human Diseases	Cancer: specific types
1	map04914	Progesterone-mediated oocyte maturation	KEGG PATHWAY	1/105	126/17996	0.522837	0.677479	Organismal Systems	Endocrine system
1	map05100	Bacterial invasion of epithelial cells	KEGG PATHWAY	1/105	126/17996	0.522837	0.677479	Human Diseases	Infectious disease: bacterial
1	map01521	EGFR tyrosine kinase inhibitor resistance	KEGG PATHWAY	1/105	134/17996	0.544815	0.686616	Human Diseases	Drug resistance: antineoplastic
1	map04350	TGF-beta signaling pathway	KEGG PATHWAY	1/105	143/17996	0.568343	0.711396	Environmental Information Processing	Signal transduction
1	map04666	Fc gamma R-mediated phagocytosis	KEGG PATHWAY	1/105	147/17996	0.57841	0.714278	Organismal Systems	Immune system
1	map04971	Gastric acid secretion	KEGG PATHWAY	1/105	147/17996	0.57841	0.714278	Organismal Systems	Digestive system
1	map04658	Th1 and Th2 cell differentiation	KEGG PATHWAY	1/105	156/17996	0.600217	0.72183	Organismal Systems	Immune system
1	map04660	T cell receptor signaling pathway	KEGG PATHWAY	1/105	153/17996	0.593075	0.722688	Organismal Systems	Immune system
1	map05031	Amphetamine addiction	KEGG PATHWAY	1/105	155/17996	0.59785	0.723714	Human Diseases	Substance dependence
1	map01522	Endocrine resistance	KEGG PATHWAY	1/105	163/17996	0.616403	0.727039	Human Diseases	Drug resistance: antineoplastic
1	map04650	Natural killer cell mediated cytotoxicity	KEGG PATHWAY	1/105	162/17996	0.614131	0.729033	Organismal Systems	Immune system
1	map04720	Long-term potentiation	KEGG PATHWAY	1/105	161/17996	0.611846	0.731036	Organismal Systems	Nervous system
1	map04110	Cell cycle	KEGG PATHWAY	1/105	173/17996	0.638405	0.748194	Cellular Processes	Cell growth and death
1	map04114	Oocyte meiosis	KEGG PATHWAY	1/105	179/17996	0.651001	0.75336	Cellular Processes	Cell growth and death
1	map05231	Choline metabolism in cancer	KEGG PATHWAY	1/105	178/17996	0.648933	0.755719	Human Diseases	Cancer: overview
1	map05146	Amoebiasis	KEGG PATHWAY	1/105	185/17996	0.663163	0.757901	Human Diseases	Infectious disease: parasitic
1	map04912	GnRH signaling pathway	KEGG PATHWAY	1/105	183/17996	0.659157	0.75803	Organismal Systems	Endocrine system
1	map04659	Th17 cell differentiation	KEGG PATHWAY	1/105	189/17996	0.671037	0.762165	Organismal Systems	Immune system
1	map04911	Insulin secretion	KEGG PATHWAY	1/105	196/17996	0.684379	0.772551	Organismal Systems	Endocrine system
1	map03013	RNA transport	KEGG PATHWAY	1/105	210/17996	0.709477	0.791175	Genetic Information Processing	Translation
1	map04670	Leukocyte transendothelial migration	KEGG PATHWAY	1/105	214/17996	0.716278	0.793946	Organismal Systems	Immune system
1	map05140	Leishmaniasis	KEGG PATHWAY	1/105	229/17996	0.740404	0.815775	Human Diseases	Infectious disease: parasitic
1	map04915	Estrogen signaling pathway	KEGG PATHWAY	1/105	233/17996	0.746487	0.817581	Organismal Systems	Endocrine system
1	map00230	Purine metabolism	KEGG PATHWAY	1/105	240/17996	0.756795	0.819119	Metabolism	Nucleotide metabolism
1	map04611	Platelet activation	KEGG PATHWAY	1/105	239/17996	0.755348	0.822391	Organismal Systems	Immune system
1	map04926	Relaxin signaling pathway	KEGG PATHWAY	1/105	258/17996	0.781432	0.840839	Organismal Systems	Endocrine system
1	map04141	Protein processing in endoplasmic reticulum	KEGG PATHWAY	1/105	265/17996	0.790331	0.845471	Genetic Information Processing	Folding, sorting and degradation
1	map05142	Chagas disease (American trypanosomiasis)	KEGG PATHWAY	1/105	279/17996	0.807066	0.848573	Human Diseases	Infectious disease: parasitic
1	map04713	Circadian entrainment	KEGG PATHWAY	1/105	272/17996	0.798871	0.849666	Organismal Systems	Environmental adaptation
1	map04072	Phospholipase D signaling pathway	KEGG PATHWAY	1/105	276/17996	0.803595	0.849779	Environmental Information Processing	Signal transduction
1	map04060	Cytokine-cytokine receptor interaction	KEGG PATHWAY	1/105	289/17996	0.818203	0.855394	Environmental Information Processing	Signaling molecules and interaction
1	map04921	Oxytocin signaling pathway	KEGG PATHWAY	1/105	336/17996	0.862587	0.891663	Organismal Systems	Endocrine system
1	map04510	Focal adhesion	KEGG PATHWAY	1/105	333/17996	0.860107	0.894122	Cellular Processes	Cellular community - eukaryotes
1	map05203	Viral carcinogenesis	KEGG PATHWAY	1/105	371/17996	0.888495	0.913313	Human Diseases	Cancer: overview
1	map04810	Regulation of actin cytoskeleton	KEGG PATHWAY	1/105	383/17996	0.896212	0.916128	Cellular Processes	Cell motility
1	map05016	Huntington disease	KEGG PATHWAY	1/105	432/17996	0.922602	0.922602	Human Diseases	Neurodegenerative disease
1	map04144	Endocytosis	KEGG PATHWAY	1/105	418/17996	0.915828	0.925892	Cellular Processes	Transport and catabolism
1	map04020	Calcium signaling pathway	KEGG PATHWAY	1/105	429/17996	0.921198	0.926231	Environmental Information Processing	Signal transduction
1	map05168	Herpes simplex virus 1 infection	KEGG PATHWAY	1/105	409/17996	0.911166	0.926268	Human Diseases	Infectious disease: viral
