# Supplementary material for: The transcriptomic responses of blunt snout bream (Megalobrama amblycephala) to acute hypoxia stress alone, and in combination with bortezomib
Source: BMC Genomics. 2022 Feb 25;23:162. doi: 10.1186/s12864-022-08399-7 (PMC8876555; doi:10.1186/s12864-022-08399-7)
Supplement: Supplementary file 6 — Additional file 6. [file 12864_2022_8399_MOESM6_ESM.xlsx]

## Sheet: Sheet1
Additional file 6. Details about abbreviated genes. Listed are details about the qRT-PCR genes and related pathway genes.
Gene	Description
hif	hypoxia-inducible factor
egln	Egl nine homolog, hypoxia-inducible factor prolyl hydroxylase
epo	erythropoietin
vegf	vascular endothelial growth factor
homox1	heme oxygenase 1
cnkn1	cyclin-dependent kinase inhibitor 1
tnfrsf3	lymphotoxin beta receptor TNFR superfamily member 3
angpt	angiopoietin
slc2a	GLUT1; MFS transporter, SP family, solute carrier family 2 (facilitated glucose transporter), member 1
hk	hexokinase
gapdh	glyceraldehyde 3-phosphate dehydrogenase (phosphorylating)
eno	enolase
pfkfb3	6-phosphofructo-2-kinase / fructose-2,6-biphosphatase 3
foxo	forkhead box protein O
bcl2l11	BIM; Bcl-2-like protein 11
bnip3	BCL2/adenovirus E1B 19 kDa protein-interacting protein 3
gabarap	GABA(A) receptor-associated protein
pepck	phosphoenolpyruvate carboxykinase (GTP)
g6pc	glucose-6-phosphatase
gadd45α	growth arrest and DNA-damage-inducible protein
atm	TEL1; serine-protein kinase ATM
ccnd	G2/mitotic-specific cyclin-B
ccng2	cyclin G2
plk	polo-like kinase
cdkn1a	cyclin-dependent kinase inhibitor 1A
mapk	mitogen-activated protein kinase
dusp	dual specificity protein phosphatase
mknk	MAP kinase interacting serine/threonine kinase
myc	Myc proto-oncogene protein
pi3k	phosphatidylinositol-4,5-bisphosphate 3-kinase
art	RAC serine/threonine-protein kinase
ntrk	neurotrophic tyrosine kinase receptor type
pi3kr	phosphoinositide-3-kinase regulatory
pi3kc	phosphatidylinositol-4,5-bisphosphate 3-kinase catalytic
mcl1	myeloid leukemia cell differntiation protein 1
tp53	tumor protein p53
ampk	AMP-activated protein kinase
ppp2	serine/threonine-protein phosphatase 2A
prka	5'-AMP-activated protein kinase
eef2k	elongation factor 2 kinase
nek1	serine/threonine-protein kinase, NIMA-Related Kinase 1
trim39	E3 ubiquitin-protein ligase, tripartite motif 39
dhx36	ATP-dependent RNA helicase, DEAH-box helicase 36
hsp	heat shock protein 70
acc	acetyl-CoA carboxylase
fbp	fructose-1,6-bisphosphatase
trail	tumor necrosis factor receptor superfamily member
ruvbl2	holliday junction DNA helicase ruvb like 2
